# Supplementary material for: SiSTL1, encoding a large subunit of ribonucleotide reductase, is crucial for plant growth, chloroplast biogenesis, and cell cycle progression in Setaria italica
Source: J Exp Bot. 2018 Dec 7;70(4):1167–82. doi: 10.1093/jxb/ery429 (PMC6382339; doi:10.1093/jxb/ery429)
Supplement: Supplementary Table S4 [file ery429_suppl_supplementary_table_s4.xlsx]

## Sheet: Sheet1
Supplementary table S4. Primers used for qRT-PCR.
Gene ID		Primer sequence	Gene description
Seita.4G058800	F	TGTGATGTAGGTTGAGTTG	SiSTL1
	R	CAGAGGTAGCAGTATTAAGG
Seita.5G216600	F	GGCAGATGATTGGAGTTC	SiSTL1-2
	R	CAGAGGTAGCAGTATTCAC
Seita.1G356500	F	GTTCCATAGCATTAAATACC	SiSTL1-3
	R	ATGAGTACACAAGTTCTG
Seita.1G183900	F	GTTCCATTCGCTTACCAA	SiE2F1
	R	CAACACTACACGCATTCT
Seita.7G296800	F	ATAGATGGCTGAGTGATGTA	SiE2F2
	R	CACGCTCGGTTATATGAC
Seita.3G037700	F	TATGGGTCATCAACAGCTTGTC	Cullin
	R	GTAGTCCCTCGTGATGAGATCC
Seita.9G565400	F	GTTGGCCAGGAGTTAGCTGT	CDK2
	R	TTGGCTCGTACCGAAGCATT
Seita.8G007000	F	CTATTGGCGAGGATGGGGTT	CDC45
	R	CTCGGCATTCAGCGATTCAAG
Seita.5G387100	F	GATGGGAATGGAGACACCCG	CDC6
	R	AGTGGTGACAGTTTGCTGCT
Seita.3G318600	F	TACCCTTGCTCGCTACACAC	Cyclin-A1-1
	R	TTTGTACTTGTGCTGACCGT
Seita.4G276600	F	GCTTGACCAGTCTGACCTCC	Cyclin-A2-1
	R	TCACGGACGGCATTAAGAGG
Seita.5G352700	F	CCGCAAACAAGCAGAATGCC	Cyclin-B1-1
	R	TTTGAGCGAGCCGAGAGAAC
Seita.5G038200	F	GGCTTGTCAGGAGGCCAATA	Cyclin-B1-3
	R	ACGACTTGCTTCTGACGGTT
Seita.7G199300	F	CGCTCACGGACATCAAGAAC	Cyclin-B2-1
	R	GTTCAGGTTGCCCTTTGCTC
Seita.4G286400	F	TTGGCTGTTAGCAAGAGGGG	Cyclin-B2-2
	R	AGCCATCTTGGTGCTTTCCA
Seita.7G304300	F	GGCTGTTGGGAACACCTTCT	Cyclin-dependent kinase B1-1
	R	ACTGGGATTTGTCAAGGCTGT
Seita.4G049800	F	GAAGCTCTCCACCCTTGTCC	Cyclin-dependent kinase B2-1
	R	TCGTTGAAGTACGGGTGCTC
Seita.2G231900	F	TGCCGAAGAAGGCAAAGAGA	cyclin-dependent kinase inhibitor 1-like
	R	TCCATGGGAGCGTCCTTGA
Seita.9G547000	F	GAGAGACGACACCTTGCAGT	Cyclin-dependent kinase inhibitor 5
	R	AATTCTGCGACGGGAAGTCA
Seita.3G205800	F	CGGATTCATTGCTCTCCCGT	MCM3
	R	CTCCTCCATCATCGGTGCAA
Seita.3G303900	F	CAGCGTCAAGATCTGCGACTTC	Putative cyclin-dependent kinase F-2
	R	CGTATCGAACACCCTGTTGAGC
Seita.1G314900	F	CCACCAGGGAAGAGCGTATC	Transcription factor E2F7
	R	CTCCCAGTCCTCAGCTCTCT
Seita.4G045900	F	TAACTCCGTCTGCTCCCGT	Origin recognition complex subunit 1 (ORC1)
	R	GTCGAACAGTGGATGGGGTC
Seita.2G400500	F	ATGGCAGACCTGTGCTTTGA	Origin recognition complex subunit 6 (ORC6)
	R	GCAGGGTCTGGCTTTGTTTG
Seita.4G114600	F	GTTCTACAAGAAGGCGGTGGC	RNR small subunit
	R	GGCGATCTGGAAGCCGTAGA
Seita.7G153200	F	TGAGGGCATCTTCTTCTCGG	RNR small subunit
	R	ACGTTGTACATCTTCTGGTGCC
Seita.5G071600	F	CCCAAGTGCTGGTGTTGTTG	ATM
	R	CCTCCTTTTGTCCTTTTCACTC
Seita.4G283700	F	AACATCAAAGCGAGGCTCCA	ATR/Mec1
	R	TTAGAACCACGGCATCCACC
Seita.5G338600	F	AGAGGCTAGATTTGCCCGTG	ExoI
	R	TGCGAACTAGGCAAAGACCC
Seita.3G085400	F	AGGCAGCCACGGATAATGAG	ExoI
	R	AACTACAGCAGCTATGCCCC
Seita.5G059000	F	AACGCAACGAAGGTGGAATG	RPA3
	R	AGCTTGCACAGCCCATCAAA
Seita.9G491000	F	GAAGAGGAGCCTGCGATTGT	RFA1
	R	TAACCCGCACCTTGATGACC
Seita.5G162200	F	CAGGGTTTGCGAATTGCTCC	PARP
	R	AGGGGAACAACCACACCATC
LOC_Os05g36290	F	GGCACCACACCTTCTACAAT	Actin
	R	CTCACACCATCACCAGAGT
LOC_Os06g07210	F	AGGGTGTCCCCATAGAGTCC	OsRNRL1
	R	ACCCTTGAACACCAATGCCA
LOC_Os02g33430	F	CAACAAATGCTGGGGTTGGG	OsE2F1
	R	ATCCAGGCTCTCATCCCACT
LOC_Os03g02680	F	GACTCGGGGGTTTTGATCCTG	OsCDK2
	R	CCTGACGATGTTGCCGTGAT
LOC_Os01g13260	F	ATTGCACCGCCTTTTTAGCG	OsCycA1:1
	R	ATTCGGTCGGTATTGAGGGTG
LOC_Os01g59120	F	CTGCGGCAAACAAGCAGAATG	OsCycB1:1
	R	CAGTGATTCCACAGGCAACC
