# Supplementary material for: SiSTL1, encoding a large subunit of ribonucleotide reductase, is crucial for plant growth, chloroplast biogenesis, and cell cycle progression in Setaria italica
Source: J Exp Bot. 2018 Dec 7;70(4):1167–82. doi: 10.1093/jxb/ery429 (PMC6382339; doi:10.1093/jxb/ery429)
Supplement: Supplementary Table S5 [file ery429_suppl_supplementary_table_s5.xlsx]

## Sheet: Sheet1
Sumplymentary Table 5. Verification of RNA-seq result by qRT-RT PCR.
Gene ID	Anotation	Forward primer	Reverse primer	qPCR (2-△△Ct)	Stdev.	log2 RPKMsistl1/Yugu1 (P<0.01)	Correlation between qPCR and RPKM
Seita.9G565400	CDK2	GTTGGCCAGGAGTTAGCTGT	TTGGCTCGTACCGAAGCATT	0.737603	0.0438181	-0.45868	0.945777
Seita.8G007000	CDC45	CTATTGGCGAGGATGGGGTT	CTCGGCATTCAGCGATTCAAG	0.748979	0.0932933	-0.846598
Seita.5G387100	CDC6	GATGGGAATGGAGACACCCG	AGTGGTGACAGTTTGCTGCT	0.506607	0.0253617	-1.15207
Seita.3G318600	Cyclin-A1-1	TACCCTTGCTCGCTACACAC	TTTGTACTTGTGCTGACCGT	0.577614	0.0609282	-1.19312
Seita.4G276600	Cyclin-A2-1	GCTTGACCAGTCTGACCTCC	TCACGGACGGCATTAAGAGG	0.565173	0.0570933	-1.01112
Seita.5G352700	Cyclin-B1-1	CCGCAAACAAGCAGAATGCC	TTTGAGCGAGCCGAGAGAAC	0.513494	0.10234	-1.03299
Seita.5G038200	Cyclin-B1-3	GGCTTGTCAGGAGGCCAATA	ACGACTTGCTTCTGACGGTT	0.494656	0.0608561	-1.05477
Seita.7G199300	Cyclin-B2-1	CGCTCACGGACATCAAGAAC	GTTCAGGTTGCCCTTTGCTC	0.531005	0.151068	-1.14888
Seita.4G286400	Cyclin-B2-2	TTGGCTGTTAGCAAGAGGGG	AGCCATCTTGGTGCTTTCCA	0.554048	0.0253554	-1.18515
Seita.7G304300	Cyclin-dependent kinase B1-1	GGCTGTTGGGAACACCTTCT	ACTGGGATTTGTCAAGGCTGT	0.576758	0.142853	-0.880095
Seita.4G049800	Cyclin-dependent kinase B2-1	GAAGCTCTCCACCCTTGTCC	TCGTTGAAGTACGGGTGCTC	0.660385	0.0433626	-0.777971
Seita.2G231900	cyclin-dependent kinase inhibitor 1-like	TGCCGAAGAAGGCAAAGAGA	TCCATGGGAGCGTCCTTGA	2.00629	0.196619	1.10025
Seita.9G547000	Cyclin-dependent kinase inhibitor 5	GAGAGACGACACCTTGCAGT	AATTCTGCGACGGGAAGTCA	0.627254	0.373189	-0.709669
Seita.3G205800	MCM3	CGGATTCATTGCTCTCCCGT	CTCCTCCATCATCGGTGCAA	0.645017	0.0968376	-1.0805
Seita.3G303900	Putative cyclin-dependent kinase F-2	CAGCGTCAAGATCTGCGACTTC	CGTATCGAACACCCTGTTGAGC	1.68853	0.0893075	1.17354
Seita.1G314900	Transcription factor E2F7	CCACCAGGGAAGAGCGTATC	CTCCCAGTCCTCAGCTCTCT	0.600713	0.471685	-1.07293
Seita.4G045900	Origin recognition complex subunit 1 (ORC1)	TAACTCCGTCTGCTCCCGT	GTCGAACAGTGGATGGGGTC	0.383704	0.0607441	-0.85
Seita.2G400500	Origin recognition complex subunit 6 (ORC6)	ATGGCAGACCTGTGCTTTGA	GCAGGGTCTGGCTTTGTTTG	0.515304	0.0318312	-0.9
Seita.4G114600	small subunit	GTTCTACAAGAAGGCGGTGGC	GGCGATCTGGAAGCCGTAGA	0.671536	0.0660894	-0.56
Seita.7G153200	small subunit	TGAGGGCATCTTCTTCTCGG	ACGTTGTACATCTTCTGGTGCC	0.55444	0.115994	-0.91
Seita.5G071600	ATM	CCCAAGTGCTGGTGTTGTTG	CCTCCTTTTGTCCTTTTCACTC	0.869887	0.0392578	-0.386949
Seita.4G283700	atr/Mec1	AACATCAAAGCGAGGCTCCA	TTAGAACCACGGCATCCACC	0.52126	0.131838	-0.596945
Seita.5G338600	exoI	AGAGGCTAGATTTGCCCGTG	TGCGAACTAGGCAAAGACCC	0.575518	0.0598305	-1.05024
Seita.3G085400	exoI	AGGCAGCCACGGATAATGAG	AACTACAGCAGCTATGCCCC	0.412666	0.0476481	-1.14242
Seita.5G059000	RPA3	AACGCAACGAAGGTGGAATG	AGCTTGCACAGCCCATCAAA	0.51701	0.120679	-1.03706
Seita.9G491000	RFA1	GAAGAGGAGCCTGCGATTGT	TAACCCGCACCTTGATGACC	0.436174	0.0458908	-1.09459
Seita.5G162200	PARP	CAGGGTTTGCGAATTGCTCC	AGGGGAACAACCACACCATC	0.77972	0.0688416	-0.712266
Seita.3G037700	cullin	TATGGGTCATCAACAGCTTGTC	GTAGTCCCTCGTGATGAGATCC	1
