# Supplementary material for: SiSTL1, encoding a large subunit of ribonucleotide reductase, is crucial for plant growth, chloroplast biogenesis, and cell cycle progression in Setaria italica
Source: J Exp Bot. 2018 Dec 7;70(4):1167–82. doi: 10.1093/jxb/ery429 (PMC6382339; doi:10.1093/jxb/ery429)
Supplement: Supplementary Table S7 [file ery429_suppl_supplementary_table_s7.xlsx]

## Sheet: Sheet1
Supplementary table S7. Differentially expressed genes involved in DNA replication in Yugu1 and sistl1.
(Log2 FC > 0.5 or Log2 FC < -0.5; P Value < 0.01; Log2 FC = log2 RPKMsistl1/Yugu1 )
Gene Category	Gene ID	Gene Description	Log2 FC	P Value
Cell cycle	Seita.1G314900	DP-E2F-related protein (DEL3)	-1.07293	8.80533e-16
	Seita.4G108100	DP-E2F-related protein (DEL3)	-0.659214	1.94266e-06
Replication enzymes	Seita.2G300600	Helicase-related protein	-0.561333	0.000613094
	Seita.4G114600	Ribonucleoside-diphosphate reductase (RNR) small subunit	-0.561448	1.13658e-08
	Seita.7G153200	Ribonucleoside-diphosphate reductase (RNR) small subunit	-0.909952	7.0527e-20
	Seita.7G073600	DNA primase large subunit	-0.869938	1.93558e-14
	Seita.3G086800	DNA polymerase a-subunit B	-0.976692	1.28883e-10
	Seita.5G216600	DNA polymerase a-subunit B	-0.681645	1.93419e-13
	Seita.2G300600	Helicase-related protein	-0.561333	0.000613094
	Seita.9G145300	Deoxyuridine 5#-triphosphate nucleotidohydrolase	-1.01751	1.13508e-22
	Seita.3G078400	Helicase-related protein	-1.05664	3.26602e-06
	Seita.1G244500	Replication protein A-like	-0.732676	1.12293e-12
	Seita.1G376600	Replication protein A-like	-0.954475	2.11093e-31
	Seita.1G356900	Proliferating cell nuclear antigen 2 (PCNA2)	-0.950385	1.59411e-31
	Seita.9G556100	DNA polymerase d small subunit-related	-0.584124	4.35014e-05
	Seita.1G244500	Replication protein A-like	-0.732676	1.12293e-12
	Seita.1G376600	Replication protein A-like	-0.954475	2.11093e-31
Origin factors	Seita.4G045900	Origin recognition complex subunit 1 (ORC1)	-0.853447	1.57703e-23
	Seita.4G088700	Minichromosome maintenance family protein (MCM)	-0.925271	0.000400842
	Seita.2G400500	Origin recognition complex subunit 6 (ORC6)	-0.901867	2.32576e-12
	Seita.8G121500	Minichromosome maintenance family protein (MCM)	-0.993822	4.92859e-37
	Seita.5G192100	Minichromosome maintenance family protein (MCM)	-0.923738	5.47799e-31
	Seita.1G197200	CDT1a	-0.709542	7.05378e-12
	Seita.5G387100	DNA replication licensing factor CDC6b	-1.15207	1.28694e-11
	Seita.7G307400	Cell division control protein 45 (CDC45)	-0.823605	6.64618e-13
	Seita.8G007000	Cell division control protein 45 (CDC46)	-0.846598	2.91351e-08
Chromatin structure	Seita.6G001400	High mobility group protein (HMGB7)	-0.866245	6.75515e-28
	Seita.2G146100	Structural maintenance of chromosomes (SMC) family protein	-0.608871	5.14297e-06
	Seita.1G107100	SET domain-containing protein (SDG27)	-0.69186	6.87053e-05
	Seita.2G183200	Histone acetyltransferase (HAG2)	-0.835175	4.04628e-11
	Seita.6G101100	Sister chromatid cohesion 1 protein (RAD21-2)	-0.939111	3.31516e-08
	Seita.3G154500	Antisilencing factor 1-related protein (SGA1)	-0.860711	7.02423e-10
	Seita.5G419000	SMC2-like condensing (CPE1)	-0.970986	6.39938e-25
	Seita.3G154500	Antisilencing factor 1-related protein (SGA2,Histone chaperone )	-0.860711	7.02423e-10
	Seita.3G018900	Uracil DNA glycosylase family protein	-0.568072	0.00541363
	Seita.4G021400	RAD1-like protein	-0.696819	7.56322e-05
	Seita.9G128400	WD-40 repeat family protein	-0.900941	5.23599e-08
	Seita.3G140900	Timeless family protein	-0.82554	1.90472e-09
	Seita.9G456800	AAA-type ATPase family protein	-1.21844	2.75944e-14
	Seita.1G049600	DnaJ protein	-0.549846	7.68119e-05
	Seita.1G049600	DnaJ protein	-0.549846	7.68119e-05
	Seita.7G065800	WD-40 repeat family protein	-0.78959	3.56816e-13
