# Supplementary material for: SiSTL1, encoding a large subunit of ribonucleotide reductase, is crucial for plant growth, chloroplast biogenesis, and cell cycle progression in Setaria italica
Source: J Exp Bot. 2018 Dec 7;70(4):1167–82. doi: 10.1093/jxb/ery429 (PMC6382339; doi:10.1093/jxb/ery429)
Supplement: Supplementary Table S8 [file ery429_suppl_supplementary_table_s8.xlsx]

## Sheet: Sheet1
Supplementary table S8. 486 cell cycle regulated genes expressed in Yugu1 and sistl1.
Peak Expression Phase	Gene ID in Arabidopsis thaliana	Gene ID in Setaria italica	log2 FC	P Value
G1	AT1G10650	Seita.1G099000	0.0895424	0.554691
G1	AT1G16040	Seita.9G555100	-0.0186645	0.886137
G1	AT1G18670	Seita.2G376800	0.0985423	0.286017
G1	AT1G20020	Seita.1G217200	0.301557	4.01e-05
G1	AT1G24090	Seita.3G070900	-0.399682	0.023229
G1	AT1G28390	Seita.5G048600	-0.131953	0.526146
G1	AT1G30380	Seita.2G031300	0.465732	5.55e-05
G1	AT1G42480	Seita.1G113200	-0.612111	1.91e-11
G1	AT1G52190	Seita.5G326800	-0.447105	0.000233366
G1	AT1G64390	Seita.3G076100	-1.06743	8.09e-08
G1	AT1G68290	Seita.3G034800	-0.894038	0.00842336
G1	AT1G68560	Seita.5G088500	-0.437546	7.01e-07
G1	AT1G69040	Seita.6G224600	0.538105	0.00284534
G1	AT1G69440	Seita.9G359200	-0.458306	0.141703
G1	AT1G70300	Seita.4G119700	0.766359	0.000542454
G1	AT1G70710	Seita.1G310200	-0.745219	1.93e-17
G1	AT2G01830	Seita.1G313800	-0.292405	0.0667678
G1	AT2G02250	Seita.6G062000	0.715837	1.91e-05
G1	AT2G07690	Seita.1G352100	-0.952844	3.17e-27
G1	AT2G22560	Seita.2G444600	0.171508	0.209333
G1	AT2G27500	Seita.1G180700	0.739139	0.00161053
G1	AT2G32990	Seita.1G086900	1.21586	2.76e-24
G1	AT2G34560	Seita.5G266600	-0.0281827	0.76122
G1	AT2G36885	Seita.9G547200	0.470078	0.000131865
G1	AT2G40010	Seita.2G417900	-0.434222	4.16e-08
G1	AT2G40300	Seita.7G331800	0.094968	0.204568
G1	AT2G40550	Seita.5G117500	-1.17223	1.92e-29
G1	AT3G07340	Seita.5G426500	0.35264	1.87e-05
G1	AT3G07580	Seita.1G228000	-0.156269	0.0745796
G1	AT3G08030	Seita.9G044900	-0.751586	5.96e-15
G1	AT3G13560	Seita.2G366200	-0.629345	1.32e-06
G1	AT3G25860	Seita.6G156600	-0.465095	8.99e-08
G1	AT3G45090	Seita.1G368300	-0.50486	3.5e-05
G1	AT3G47070	Seita.2G094800	0.383905	0.0378524
G1	AT3G57880	Seita.1G263400	1.19658	1.83e-18
G1	AT4G02330	Seita.5G022600	5.0926	1.37e-28
G1	AT4G12420	Seita.4G003100	-0.619387	5.79e-15
G1	AT4G15570	Seita.7G097600	-0.572196	7.13e-08
G1	AT4G28250	Seita.1G248900	-0.25672	0.0184401
G1	AT4G31290	Seita.1G156200	-0.454104	3.26e-08
G1	AT4G33640	Seita.9G133600	-0.140707	0.0704793
G1	AT4G36360	Seita.9G528700	-0.497663	1.7e-11
G1	AT4G37630	Seita.3G370300	-0.933578	2.06e-25
G1	AT4G39840	Seita.6G142700	0.400975	0.000199955
G1	AT5G10240	Seita.9G423200	-0.142212	0.0906977
G1	AT5G13100	Seita.5G067500	-0.425455	0.000139492
G1	AT5G14800	Seita.5G450800	-0.184918	0.106957
G1	AT5G58160	Seita.1G350100	0.667896	0.000199969
G1	AT5G63700	Seita.5G405300	-0.337548	0.182849
S	AT1G01470	Seita.3G130700	0.744055	2.38e-16
S	AT1G01490	Seita.3G030400	0.703375	0.0072331
S	AT1G01720	Seita.2G086600	0.859435	6.19e-09
S	AT1G02500	Seita.3G053400	0.457556	3.07e-10
S	AT1G02970	Seita.1G095100	-0.956897	9.32e-15
S	AT1G04020	Seita.3G199900	-0.841161	0.00180545
S	AT1G04985	Seita.3G031500	-0.357079	0.0164231
S	AT1G05060	Seita.4G106700	0.665553	0.0051144
S	AT1G05500	Seita.6G109700	0.189332	0.173478
S	AT1G06550	Seita.5G320100	0.963093	2.64e-15
S	AT1G06840	Seita.3G202400	0.891336	1.15e-06
S	AT1G06870	Seita.2G226800	1.29223	2e-07
S	AT1G07030	Seita.9G437700	0.0304643	0.833839
S	AT1G07270	Seita.5G387100	-1.15207	1.29e-11
S	AT1G08570	Seita.2G436600	0.736115	4.6e-12
S	AT1G08830	Seita.2G422500	-0.0876208	0.261315
S	AT1G08880	Seita.3G347600	-1.02094	3.81e-31
S	AT1G09430	Seita.3G332700	0.10164	0.172302
S	AT1G09560	Seita.5G035200	0.281441	0.00258013
S	AT1G09970	Seita.3G402100	0.565567	0.000119263
S	AT1G12200	Seita.9G327800	-0.116645	0.430841
S	AT1G12360	Seita.1G150200	-0.00697881	0.939803
S	AT1G14330	Seita.1G320100	-0.267406	0.0372018
S	AT1G15400	Seita.4G224300	0.956223	1.97e-18
S	AT1G15660	Seita.5G228000	-0.694435	8.43e-10
S	AT1G15950	Seita.1G062400	0.630138	0.000289649
S	AT1G17420	Seita.7G113700	0.953983	1.11e-17
S	AT1G17890	Seita.4G194000	0.367939	7.73e-05
S	AT1G18720	Seita.1G208800	0.359291	0.00572777
S	AT1G18740	Seita.3G005300	0.17411	0.0630601
S	AT1G19310	Seita.5G330600	-0.155617	0.273833
S	AT1G20510	Seita.1G371900	0.716184	0.00904524
S	AT1G20693	Seita.4G287400	-0.3901	1.51e-07
S	AT1G20696	Seita.1G267900	-0.640972	1.47e-14
S	AT1G21790	Seita.5G395200	0.0573181	0.584971
S	AT1G22180	Seita.1G323100	-0.00353484	0.998081
S	AT1G22410	Seita.2G394800	0.0987289	0.180136
S	AT1G26840	Seita.2G400500	-0.901867	2.33e-12
S	AT1G28540	Seita.4G167200	0.0109219	0.939149
S	AT1G31910	Seita.9G467300	-0.164239	0.101911
S	AT1G32130	Seita.5G101600	-0.0258239	0.757569
S	AT1G32230	Seita.1G040500	-0.0909121	0.273977
S	AT1G32460	Seita.1G278600	0.404735	0.00244433
S	AT1G33500	Seita.6G111700	-0.0179643	0.910974
S	AT1G35190	Seita.5G134100	-0.222206	0.105283
S	AT1G35530	Seita.8G057700	-0.786489	1.29e-08
S	AT1G43130	Seita.3G228400	0.380713	0.00060743
S	AT1G47210	Seita.1G057200	-0.128151	0.776538
S	AT1G47970	Seita.4G217500	-0.610038	6.46e-14
S	AT1G48300	Seita.3G054300	0.00449785	0.97347
S	AT1G48850	Seita.9G466000	0.327674	0.000117162
S	AT1G51950	Seita.3G109400	0.170409	0.666253
S	AT1G52530	Seita.7G176100	-0.0968164	0.745447
S	AT1G53540	Seita.1G101200	0.81542	4.77e-09
S	AT1G53590	Seita.1G141600	0.45855	0.0408864
S	AT1G54690	Seita.9G112800	-0.805469	9.35e-15
S	AT1G55300	Seita.5G244600	-0.0790167	0.5209
S	AT1G58360	Seita.4G182000	0.281492	0.139444
S	AT1G59650	Seita.9G131700	0.460009	0.000114464
S	AT1G60420	Seita.5G346500	0.904078	9.75e-07
S	AT1G65020	Seita.9G308600	0.0525809	0.713389
S	AT1G65470	Seita.2G102900	-0.351506	0.266064
S	AT1G65540	Seita.1G227400	0.363698	0.0449204
S	AT1G65840	Seita.3G020400	0.0772769	0.405808
S	AT1G66680	Seita.5G082400	0.0251039	0.784628
S	AT1G67180	Seita.6G144100	-0.92991	3.38e-10
S	AT1G68300	Seita.5G180600	0.26677	0.192903
S	AT1G68550	Seita.2G172400	-0.436659	0.120036
S	AT1G68795	Seita.1G146100	0.247721	0.581264
S	AT1G69850	Seita.4G231500	0.527518	0.000454724
S	AT1G70410	Seita.5G240200	0.131054	0.602442
S	AT1G70780	Seita.1G146400	0.297834	0.00647224
S	AT1G70810	Seita.2G319800	0.270023	0.00334453
S	AT1G71760	Seita.5G295900	-0.958847	2.41e-05
S	AT1G72280	Seita.9G104300	-0.114512	0.35729
S	AT1G74360	Seita.2G377800	0.479791	9.06e-07
S	AT1G74640	Seita.2G204200	0.0925743	0.324653
S	AT1G75150	Seita.9G042800	-0.785334	3.32e-16
S	AT1G75170	Seita.9G111500	-0.20772	0.0713156
S	AT1G77810	Seita.1G202600	-0.20547	0.0271844
S	AT1G79450	Seita.2G307900	0.737954	2.91e-11
S	AT1G79640	Seita.1G347900	-0.327656	0.302503
S	AT1G80180	Seita.1G043700	-0.897718	0.00104105
S	AT1G80190	Seita.3G221200	-0.777141	0.00444392
S	AT1G80460	Seita.7G262100	0.489833	9.45e-06
S	AT2G02390	Seita.3G096900	0.702183	2.28e-06
S	AT2G02990	Seita.6G159400	0.654694	4.85e-09
S	AT2G07180	Seita.4G186700	0.210274	0.0303861
S	AT2G15490	Seita.3G287800	0.376633	0.00224627
S	AT2G15890	Seita.9G079200	0.587906	1.03e-05
S	AT2G16700	Seita.9G472600	-0.311608	0.000229722
S	AT2G16790	Seita.4G011500	-0.0954442	0.549316
S	AT2G17120	Seita.2G298100	-0.609394	2.3e-09
S	AT2G18700	Seita.1G347300	0.959238	1.05e-22
S	AT2G19830	Seita.2G319100	-0.203068	0.400812
S	AT2G21050	Seita.9G288200	-0.803517	8.89e-19
S	AT2G21470	Seita.2G371700	-0.29005	0.00428587
S	AT2G22250	Seita.3G231000	0.611602	7.64e-12
S	AT2G22420	Seita.2G236400	0.284056	0.0616576
S	AT2G22860	Seita.8G152300	0.637398	9.53e-13
S	AT2G24040	Seita.4G047800	-0.0851953	0.362173
S	AT2G24490	Seita.1G244500	-0.732676	1.12e-12
S	AT2G26170	Seita.1G035200	-0.107038	0.679241
S	AT2G27090	Seita.2G439600	0.348589	0.0507115
S	AT2G28720	Seita.5G375500	-0.902216	2.96e-24
S	AT2G28760	Seita.9G451200	0.7096	4.86e-23
S	AT2G29420	Seita.3G242200	-1.01368	3.49e-21
S	AT2G29590	Seita.8G252300	0.387242	0.0258555
S	AT2G30620	Seita.2G060000	-0.832533	1.67e-15
S	AT2G31200	Seita.9G068800	-0.123482	0.140291
S	AT2G31570	Seita.8G106200	-0.285482	0.0095577
S	AT2G32240	Seita.7G236100	0.104588	0.249635
S	AT2G32720	Seita.3G067500	0.187015	0.0152862
S	AT2G33480	Seita.2G268500	0.728122	1.55e-06
S	AT2G33630	Seita.1G295800	-0.355681	0.00347356
S	AT2G34770	Seita.3G398700	-0.0200235	0.831
S	AT2G36320	Seita.1G179600	0.925178	2.64e-13
S	AT2G36410	Seita.1G178900	1.25354	4.72e-14
S	AT2G36570	Seita.7G319700	-0.917229	3.69e-14
S	AT2G38000	Seita.3G289400	0.219591	0.0100475
S	AT2G38740	Seita.4G006900	0.79451	1.08e-07
S	AT2G38860	Seita.8G169200	0.167249	0.221913
S	AT2G40890	Seita.3G194300	0.810132	1.16e-23
S	AT2G41070	Seita.2G439900	-0.585004	0.0108541
S	AT2G41540	Seita.3G193000	0.443533	0.0342398
S	AT2G41640	Seita.3G255200	0.366365	0.00226848
S	AT2G41680	Seita.2G417000	0.499803	3.38e-06
S	AT2G42280	Seita.2G252900	0.0436817	0.668647
S	AT2G42600	Seita.4G175200	0.194392	0.0119108
S	AT2G42750	Seita.3G169400	0.312941	0.0723425
S	AT2G43790	Seita.4G069900	0.106897	0.185418
S	AT2G45510	Seita.4G019300	0.954671	1.62e-06
S	AT2G46270	Seita.3G140700	0.511666	0.000643492
S	AT2G46735	Seita.4G022000	-0.0538632	0.830225
S	AT2G46980	Seita.9G258800	-1.09319	1.14e-12
S	AT2G47000	Seita.3G054200	0.0679006	0.481234
S	AT2G47060	Seita.3G053500	0.0119253	0.891654
S	AT3G01470	Seita.1G306100	0.362869	6.28e-06
S	AT3G02360	Seita.4G009400	0.000883265	0.995251
S	AT3G02820	Seita.4G289200	-0.349567	0.000167152
S	AT2G24490	Seita.1G244500	-0.732676	1.12e-12
S	AT3G03990	Seita.9G500200	1.07832	3.42e-30
S	AT3G05030	Seita.2G422800	0.0150073	0.876112
S	AT3G06350	Seita.3G346200	-0.274954	0.161685
S	AT3G06740	Seita.7G267900	0.782309	5.78e-06
S	AT3G07090	Seita.1G362500	-0.0360017	0.695989
S	AT3G07610	Seita.8G189000	-0.0465049	0.884191
S	AT3G08760	Seita.5G362700	-0.148646	0.150778
S	AT3G08970	Seita.9G440100	-0.905789	1.54e-05
S	AT3G10980	Seita.3G206800	0.160409	0.0923441
S	AT3G11780	Seita.2G037500	-0.240696	0.0065017
S	AT3G12040	Seita.1G337000	-0.18984	0.527666
S	AT3G12170	Seita.1G049600	-0.549846	7.68e-05
S	AT3G12740	Seita.9G563700	-0.598401	0.0151427
S	AT3G13050	Seita.2G306400	0.844341	5e-14
S	AT3G14180	Seita.1G201000	-0.229353	0.0380615
S	AT3G14430	Seita.6G220600	-0.0585828	0.705467
S	AT3G14740	Seita.5G130600	-1.00081	1.14e-23
S	AT3G14940	Seita.1G020700	-0.179965	0.0243379
S	AT3G16785	Seita.3G273100	0.0627974	0.700932
S	AT3G16940	Seita.2G318600	-0.0352717	0.75069
S	AT3G17340	Seita.8G243400	-0.842004	1.91e-12
S	AT3G18035	Seita.4G083400	0.0420795	0.634653
S	AT3G18290	Seita.3G156900	-0.271725	0.0209178
S	AT3G18710	Seita.1G186200	1.69433	1e-32
S	AT3G18930	Seita.3G374600	-0.279199	0.0661422
S	AT3G19010	Seita.9G167400	0.331799	0.00791614
S	AT3G20410	Seita.2G331100	-0.133823	0.0710934
S	AT3G20490	Seita.7G244400	-0.953877	1.81e-05
S	AT3G22530	Seita.9G533300	0.177268	0.223422
S	AT3G22750	Seita.3G382300	0.0455808	0.711308
S	AT3G22850	Seita.9G056300	0.625073	0.0303131
S	AT3G23340	Seita.1G359900	-0.0865933	0.296268
S	AT3G24090	Seita.7G310600	-0.177772	0.0630012
S	AT3G24500	Seita.4G227700	-0.0927528	0.487276
S	AT3G25100	Seita.7G307400	-0.823605	6.65e-13
S	AT3G25610	Seita.3G116800	1.23012	1.93e-09
S	AT3G25900	Seita.9G487400	-0.251633	0.0489223
S	AT3G27020	Seita.7G075600	0.0153822	0.865591
S	AT3G27340	Seita.5G418800	-0.42366	0.00262742
S	AT3G27640	Seita.9G128400	-0.900941	5.24e-08
S	AT3G45980	Seita.1G291600	-0.946173	5.23e-36
S	AT3G46940	Seita.9G145300	-1.01751	1.14e-22
S	AT3G47560	Seita.5G258800	0.0933706	0.268252
S	AT3G47640	Seita.2G400400	0.0901208	0.550759
S	AT3G48000	Seita.1G307000	-0.0763945	0.571839
S	AT3G48490	Seita.3G117600	-1.26828	3.11e-13
S	AT3G48710	Seita.5G434600	-0.740169	9.65e-19
S	AT3G51030	Seita.2G061900	-0.199745	0.00822338
S	AT3G51130	Seita.4G278600	0.272327	0.0256298
S	AT3G51630	Seita.8G014000	0.573228	5.26e-05
S	AT3G53180	Seita.9G234400	1.06123	3.29e-37
S	AT3G53670	Seita.3G063100	0.0425274	0.574068
S	AT3G53990	Seita.3G221300	-0.368845	0.000812926
S	AT3G54130	Seita.5G383500	-0.260743	0.0521115
S	AT3G54650	Seita.3G379200	-0.919063	9.99e-15
S	AT3G54750	Seita.3G387900	-0.276342	0.00189362
S	AT3G54950	Seita.2G030200	-0.736663	7.48e-13
S	AT3G55470	Seita.5G377300	1.2665	4.86e-05
S	AT3G56870	Seita.9G351600	-1.37765	5.13e-19
S	AT3G57040	Seita.2G122100	-0.553336	0.0011998
S	AT3G58600	Seita.5G225400	0.149361	0.211905
S	AT3G59100	Seita.5G189400	0.159684	0.211706
S	AT3G59290	Seita.1G358700	0.550126	3.44e-11
S	AT3G59350	Seita.2G116400	-0.132166	0.123829
S	AT3G62080	Seita.5G034100	-0.568135	0.00250499
S	AT3G62580	Seita.2G056300	-0.180421	0.483056
S	AT3G62770	Seita.5G442100	0.440902	1.74e-07
S	AT4G00955	Seita.9G484000	0.457756	0.061096
S	AT4G01270	Seita.6G062600	-1.15897	3.7e-14
S	AT4G01870	Seita.2G406400	0.778705	9.67e-13
S	AT4G03510	Seita.1G249200	1.10999	3.45e-07
S	AT4G05020	Seita.6G067400	0.484876	0.000634207
S	AT4G14420	Seita.9G539300	-0.909674	6.96e-35
S	AT4G16370	Seita.9G090100	0.139445	0.126887
S	AT4G17380	Seita.2G316600	0.422282	0.0422492
S	AT4G17940	Seita.9G309000	-0.334005	0.0185562
S	AT4G18700	Seita.3G181100	0.187536	0.376707
S	AT4G18910	Seita.1G025100	-0.133399	0.149581
S	AT4G19860	Seita.7G236400	0.200643	0.07084
S	AT4G21070	Seita.3G183600	-0.870536	1.14e-08
S	AT4G21980	Seita.2G329800	0.276892	0.00200772
S	AT4G22590	Seita.9G328900	1.02684	1.11e-07
S	AT4G23010	Seita.9G565500	0.0745758	0.886374
S	AT4G24290	Seita.3G070100	-0.142887	0.162082
S	AT4G25720	Seita.4G002500	0.277262	0.0567214
S	AT4G27070	Seita.6G072900	-0.150904	0.0451523
S	AT4G27230	Seita.2G343300	-0.846232	4.11e-26
S	AT4G28290	Seita.9G280700	-0.0405346	0.830699
S	AT4G28300	Seita.3G147700	0.479818	3.17e-05
S	AT4G28310	Seita.4G012100	-1.15318	2.06e-22
S	AT4G28570	Seita.1G238400	0.199083	0.169071
S	AT4G29520	Seita.4G073700	-0.502489	1.23e-07
S	AT4G29810	Seita.4G036300	0.180985	0.332925
S	AT4G30210	Seita.2G305900	-0.031084	0.803888
S	AT4G30490	Seita.3G361700	0.0157072	0.905434
S	AT4G30860	Seita.1G229500	-0.107313	0.325006
S	AT4G31400	Seita.7G154600	-0.696011	0.000352118
S	AT4G32890	Seita.1G358400	0.542208	1.31e-12
S	AT4G34050	Seita.2G248300	-0.308709	0.122857
S	AT4G34950	Seita.2G289200	0.337233	0.00414318
S	AT4G35230	Seita.9G339200	0.193823	0.10867
S	AT4G36990	Seita.2G229700	0.662352	6.85e-05
S	AT4G37530	Seita.2G004800	0.940892	3.64e-05
S	AT4G38520	Seita.1G051700	-0.0619553	0.556439
S	AT4G39090	Seita.1G158600	0.500838	3.15e-09
S	AT4G39230	Seita.4G149100	0.256507	0.189095
S	AT4G39630	Seita.1G351700	-1.23855	1.51e-15
S	AT4G39640	Seita.7G122100	0.725345	0.00358025
S	AT5G02270	Seita.9G424700	0.623063	9.82e-10
S	AT5G03630	Seita.6G244300	0.798194	2.06e-07
S	AT1G20080	Seita.4G257500	0.955785	0.00041933
S	AT5G04250	Seita.1G368400	0.252309	0.0454798
S	AT5G05140	Seita.2G410200	0.203074	0.0929086
S	AT5G05730	Seita.9G028000	0.027954	0.813037
S	AT5G06370	Seita.3G226400	-0.224148	0.00497686
S	AT5G06590	Seita.5G071000	-0.57618	8.55e-05
S	AT5G06750	Seita.1G275500	-0.814521	0.000994999
S	AT5G08020	Seita.9G491000	-1.09459	1.02e-40
S	AT5G09570	Seita.9G137100	-0.295075	0.000386308
S	AT5G10180	Seita.9G506200	0.429498	5.02e-07
S	AT5G10190	Seita.2G188900	0.609917	0.0703945
S	AT5G10820	Seita.2G209500	-0.845034	0.000756697
S	AT5G10830	Seita.5G209200	0.424641	0.0999018
S	AT5G11520	Seita.5G326000	0.0290773	0.734539
S	AT5G12020	Seita.5G131300	-0.589916	1.78e-05
S	AT5G13200	Seita.3G320700	0.596244	0.0613364
S	AT5G14260	Seita.3G089500	0.341344	0.000540025
S	AT5G15440	Seita.9G360400	0.331645	0.163239
S	AT5G15870	Seita.2G193300	0.473745	0.000111167
S	AT5G16010	Seita.2G039300	2.73064	3.6e-11
S	AT5G17990	Seita.9G558400	-0.0416492	0.729048
S	AT5G18900	Seita.3G198700	-0.490371	1.26e-06
S	AT5G19530	Seita.1G022800	-0.439194	0.0102368
S	AT5G19860	Seita.9G131400	-0.0986352	0.491534
S	AT5G22000	Seita.2G038900	0.660904	0.000207197
S	AT5G22220	Seita.7G011900	0.094738	0.621316
S	AT5G23420	Seita.6G001400	-0.866245	6.76e-28
S	AT5G24460	Seita.4G277100	0.0133609	0.93524
S	AT5G24760	Seita.1G247500	0.213826	0.0844341
S	AT5G26030	Seita.4G016600	-0.0226021	0.884157
S	AT5G26340	Seita.9G488700	1.20769	6.67e-05
S	AT5G37600	Seita.1G311400	-0.108466	0.160682
S	AT5G38530	Seita.4G209000	0.0309855	0.789116
S	AT1G67780	Seita.1G146500	-0.451975	6.87e-06
S	AT5G38820	Seita.4G208000	0.38794	1.35e-05
S	AT5G38900	Seita.9G173900	0.281407	0.0628787
S	AT5G39590	Seita.3G027900	0.246021	0.0471274
S	AT5G39950	Seita.9G051500	-0.0594215	0.530097
S	AT5G40670	Seita.3G307000	0.0672898	0.679781
S	AT5G40760	Seita.1G221400	0.232091	0.0629534
S	AT5G43080	Seita.3G368100	-0.590513	5.51e-08
S	AT5G43100	Seita.2G375100	-0.038392	0.750503
S	AT5G44060	Seita.1G238000	0.57352	0.00922082
S	AT5G44400	Seita.1G023600	0.428905	0.0207836
S	AT5G44790	Seita.1G070900	-0.0784419	0.399446
S	AT5G46230	Seita.5G147900	0.36026	0.000217091
S	AT5G46410	Seita.3G131200	0.0879785	0.703549
S	AT5G46740	Seita.1G280200	-0.427824	0.000495565
S	AT5G47730	Seita.2G151500	0.0214981	0.812916
S	AT5G47960	Seita.2G162900	0.236218	0.487118
S	AT5G48600	Seita.3G192100	-0.948795	8.98e-23
S	AT5G51460	Seita.1G262000	0.955917	1.77e-20
S	AT5G52060	Seita.2G281300	0.8787	1.6e-19
S	AT5G53330	Seita.4G065800	-0.194222	0.0966522
S	AT5G53450	Seita.5G248500	0.427848	0.0167837
S	AT5G54160	Seita.6G055900	1.48649	1.05e-64
S	AT5G54650	Seita.2G343500	-1.37063	0.00107967
S	AT5G54660	Seita.3G189400	0.266086	0.0431653
S	AT5G54860	Seita.5G001600	-0.269901	0.207994
S	AT5G55560	Seita.2G369800	1.17365	1.03e-05
S	AT5G57480	Seita.2G223100	-0.738853	1.95e-06
S	AT5G57670	Seita.6G096700	2.54314	7.21e-36
S	AT5G57710	Seita.1G346600	-0.4452	4.4e-06
S	AT5G58375	Seita.7G300200	0.213561	0.207915
S	AT5G58380	Seita.1G079400	-0.117523	0.440242
S	AT5G61530	Seita.2G317400	-0.0876692	0.315868
S	AT5G62910	Seita.7G127100	0.144203	0.0901507
S	AT5G63540	Seita.7G076200	-0.351268	0.073411
S	AT5G64410	Seita.1G282300	0.437127	1.38e-05
S	AT5G65110	Seita.8G183900	1.318	1.07e-17
S	AT5G65120	Seita.1G323300	-1.0204	2.88e-11
S	AT5G65420	Seita.1G327700	-0.30432	0.000996993
S	AT5G65630	Seita.6G035700	0.0472304	0.659335
G2	AT1G33110	Seita.7G308000	1.39908	3.12e-08
G2	AT2G06520	Seita.2G429000	0.476279	0.000112405
G2	AT3G54630	Seita.5G025500	-0.4276	4.62e-06
G2	AT4G03100	Seita.2G110700	-1.20662	1.26e-44
G2	AT4G26630	Seita.9G365600	-0.502307	3.6e-06
G2	AT5G67420	Seita.2G373900	0.434816	0.00830148
M	AT1G01300	Seita.3G123800	-0.426483	0.000212077
M	AT1G02730	Seita.2G347600	0.123878	0.544381
M	AT1G03780	Seita.2G325800	-0.806378	6.57e-18
M	AT1G04030	Seita.9G546600	-0.910923	5.07e-19
M	AT1G04250	Seita.3G104000	0.136714	0.185215
M	AT1G05440	Seita.9G094600	-1.10403	2.19e-15
M	AT1G08280	Seita.5G388900	0.366397	0.021489
M	AT1G08560	Seita.7G214300	-0.900004	2.31e-13
M	AT1G10780	Seita.2G227900	-0.940225	2.95e-22
M	AT1G18370	Seita.5G179700	-0.912655	3.9e-22
M	AT1G19180	Seita.2G200400	0.494447	2.4e-10
M	AT1G20930	Seita.4G049800	-0.777971	3.56e-20
M	AT1G23790	Seita.5G073100	-0.900566	3.17e-17
M	AT1G26760	Seita.9G525900	-1.05498	9.36e-11
M	AT1G30690	Seita.4G265600	-0.842417	9.53e-24
M	AT1G34355	Seita.8G051600	-0.661138	2.06e-13
M	AT1G44110	Seita.3G082900	0.100543	0.608461
M	AT1G49870	Seita.9G172000	-0.92177	3.3e-09
M	AT1G53140	Seita.5G316800	-0.915536	1.39e-28
M	AT1G59540	Seita.8G146100	-0.984024	1.04e-31
M	AT1G63100	Seita.4G017100	-0.839058	4.19e-15
M	AT1G67090	Seita.3G269500	0.378789	3.63e-07
M	AT1G67740	Seita.6G082000	0.411445	4.96e-05
M	AT1G68400	Seita.2G364000	-0.519569	5.37e-05
M	AT1G72250	Seita.3G392100	-0.939134	2.74e-25
M	AT1G74470	Seita.1G318400	0.245603	0.00611042
M	AT1G76310	Seita.7G199300	-1.14888	1.34e-35
M	AT2G01290	Seita.7G046700	0.313008	0.0267862
M	AT2G01660	Seita.4G111500	-0.0690835	0.466111
M	AT2G16270	Seita.9G143600	-0.861433	1.89e-26
M	AT2G28790	Seita.3G328000	-1.02921	6.44e-07
M	AT2G31270	Seita.1G197200	-0.709542	7.05e-12
M	AT2G33560	Seita.1G052600	-0.914765	1.17e-18
M	AT2G37420	Seita.9G449500	-1.13851	3.27e-26
M	AT2G38750	Seita.3G260600	-0.261979	0.0017641
M	AT2G40570	Seita.4G181800	-0.28358	0.171717
M	AT2G42110	Seita.9G556300	-0.839652	1.15e-13
M	AT3G03680	Seita.9G152900	-0.579252	6.29e-09
M	AT3G04770	Seita.2G389700	-0.516559	1.55e-11
M	AT3G07130	Seita.9G012400	0.287035	0.1503
M	AT3G07320	Seita.2G263300	-0.754398	3.93e-12
M	AT3G09390	Seita.3G079000	0.364747	2.1e-05
M	AT3G10310	Seita.5G001800	-1.0261	1.17e-09
M	AT3G12870	Seita.9G069100	-0.892837	2e-18
M	AT3G15095	Seita.4G154900	-0.139185	0.141926
M	AT3G17360	Seita.2G406300	-0.910309	1.09e-13
M	AT3G19590	Seita.9G355900	-0.794141	4.81e-19
M	AT3G20150	Seita.9G177700	-0.988683	4.42e-38
M	AT3G23670	Seita.7G058500	-0.960713	1.28e-31
M	AT3G23890	Seita.1G284800	-0.824174	3.2e-23
M	AT3G25980	Seita.7G144300	-0.926086	5.85e-32
M	AT3G27330	Seita.3G298300	-0.875394	1.64e-06
M	AT3G42725	Seita.9G520000	-0.700437	0.0119721
M	AT3G44050	Seita.1G052200	-1.11711	1.04e-28
M	AT3G45600	Seita.3G045700	0.705816	9.88e-19
M	AT3G51280	Seita.2G290000	-1.08182	1.05e-28
M	AT3G51290	Seita.2G290100	-0.833701	1.32e-16
M	AT3G51740	Seita.9G437100	-0.801245	2.33e-19
M	AT3G52110	Seita.9G521700	-0.820663	1.41e-20
M	AT3G56710	Seita.3G195500	0.0145084	0.90041
M	AT3G56940	Seita.5G040100	0.19849	0.00549162
M	AT3G58650	Seita.9G025500	0.0296172	0.75588
M	AT3G61470	Seita.2G366600	0.418114	5.2e-06
M	AT4G00430	Seita.1G264900	0.0824216	0.276614
M	AT4G01730	Seita.3G297400	-1.03378	4.44e-27
M	AT4G02800	Seita.1G302400	-1.065	4.45e-16
M	AT4G05190	Seita.7G248700	0.215418	0.00999469
M	AT4G10340	Seita.8G080900	0.238433	0.00512921
M	AT4G12800	Seita.3G304000	0.339268	7.87e-05
M	AT4G14330	Seita.1G360100	-0.922246	8.82e-26
M	AT4G15830	Seita.5G440400	-0.896943	9.8e-20
M	AT4G17000	Seita.9G074900	-0.794855	9.32e-17
M	AT4G21820	Seita.2G333000	-0.813407	3.58e-10
M	AT4G22120	Seita.5G189900	0.252608	0.00396636
M	AT4G23800	Seita.1G012900	-1.01892	5.63e-41
M	AT4G23820	Seita.1G013800	-0.175066	0.0645926
M	AT4G28230	Seita.4G256500	-0.822494	3.9e-18
M	AT4G32830	Seita.5G135600	-1.02338	5.18e-35
M	AT4G33110	Seita.4G233600	0.474389	4.35e-06
M	AT4G33400	Seita.1G064800	-0.844008	9.7e-24
M	AT4G35730	Seita.2G295800	-0.168165	0.391195
M	AT4G37870	Seita.9G465500	-0.0347543	0.716458
M	AT5G03870	Seita.7G090700	-0.886144	2.36e-12
M	AT5G05510	Seita.7G307800	-0.908744	2.42e-10
M	AT5G05740	Seita.5G097600	0.454001	2.96e-07
M	AT5G11510	Seita.1G007300	0.0342472	0.850148
M	AT5G13840	Seita.5G468500	-0.617615	1.02e-13
M	AT5G14230	Seita.1G151600	1.93079	1.27e-08
M	AT5G15280	Seita.9G526500	-0.108198	0.591269
M	AT5G15510	Seita.3G363800	-1.3288	0.00134448
M	AT5G16250	Seita.7G152400	-0.863219	1.01e-17
M	AT5G17160	Seita.1G284600	-1.02094	1.51e-28
M	AT5G27550	Seita.3G251500	-0.91364	3.96e-29
M	AT5G36710	Seita.5G413300	-0.87926	1.39e-24
M	AT5G37010	Seita.7G176200	-0.967388	3.82e-21
M	AT5G42700	Seita.9G356700	-1.62116	7.38e-05
M	AT5G44560	Seita.9G159700	-1.11961	1.05e-31
M	AT5G44800	Seita.1G365600	-0.114057	0.376028
M	AT5G45700	Seita.3G073400	-0.901125	4.51e-09
M	AT5G48310	Seita.1G047100	-0.8704	2.42e-10
M	AT5G48460	Seita.5G180900	-0.531292	9.69e-09
M	AT5G55180	Seita.2G341600	0.832903	0.00388161
M	AT5G55830	Seita.1G152400	-0.164323	0.359055
M	AT5G60930	Seita.1G317100	-0.81216	1.7e-24
M	AT5G65685	Seita.1G359000	0.314345	0.00486847
M	AT5G66230	Seita.9G308200	-0.811987	1.62e-16
M	AT5G67270	Seita.9G205000	-0.889298	9e-26
