# Supplementary material for: SiSTL1, encoding a large subunit of ribonucleotide reductase, is crucial for plant growth, chloroplast biogenesis, and cell cycle progression in Setaria italica
Source: J Exp Bot. 2018 Dec 7;70(4):1167–82. doi: 10.1093/jxb/ery429 (PMC6382339; doi:10.1093/jxb/ery429)
Supplement: Supplementary Table S9 [file ery429_suppl_supplementary_table_s9.xlsx]

## Sheet: Sheet1
Supplementary table S9. Genes differentially expressed in sistl1 and Yugu1.
(Log2 FC > 0.5 or Log2 FC < -0.5; P Value < 0.01; Log2 FC = log2 RPKMsistl1/Yugu1 )
Gene ID	Log2 FC	P Value	Description
Seita.9G450100	-9.39766	0	histone -like
Seita.5G068600	-3.82585	3.9748e-280	-
Seita.8G130900	-8.30535	5.16884e-234	-
Seita.9G013800	-12.1562	7.54184e-174	-
Seita.9G000700	-9.87876	1.59205e-155	hsp70 nucleotide exchange factor fes1-like
Seita.2G214200	-2.40938	1.77783e-136	Histone H4
Seita.6G031300	-1.9856	4.29664e-120	---
Seita.8G251800	-3.46283	3.56744e-100	uncharacterized protein loc101776444
Seita.8G210100	-2.30722	1.93475e-92	Caffeic acid 3-O-methyltransferase
Seita.8G131200	-8.02957	1.85166e-90	kinesin light chain-like protein
Seita.8G245600	-6.25854	1.57825e-79	-
Seita.5G178400	-6.99045	2.63841e-78	pathogenesis-related transcriptional activator pti6
Seita.8G127500	-1.45385	5.04507e-67	-
Seita.8G247500	-1.37917	4.28863e-66	Patatin-12
Seita.7G289400	-4.45397	6.15428e-60	-
Seita.8G211600	-1.33922	1.07843e-58	Laccase-15
Seita.6G205500	-1.50447	7.21456e-50	Squamosa promoter-binding-like protein 14
Seita.8G211800	-1.40254	3.04489e-49	laccase-15-like
Seita.7G222000	-1.08094	5.05812e-47	Enolase-phosphatase E1
Seita.7G060200	-1.22282	1.55331e-46	70 kda peptidyl-prolyl isomerase-like
Seita.2G110700	-1.20662	1.26251e-44	Rho GTPase-activating protein gacA
Seita.1G275000	-1.13858	5.18324e-43	Histone H4
Seita.9G233200	-1.13393	5.77895e-43	Shugoshin-1
Seita.2G300300	-1.00478	1.07752e-41	HMG1/2-like protein
Seita.1G012900	-1.01892	5.62838e-41	High mobility group B protein 6
Seita.6G125400	-1.15936	6.53027e-41	Histone H4
Seita.9G491000	-1.09459	1.02397e-40	replication protein a 70 kda dna-binding subunit
Seita.6G033500	-2.6488	1.36238e-39	l-type lectin-domain containing receptor kinase -like
Seita.5G274500	-1.05006	3.61254e-39	65-kDa microtubule-associated protein 3
Seita.9G088900	-1.58803	7.49911e-39	mads transcription partial
Seita.5G352700	-1.03299	2.11002e-38	Cyclin-B1-1
Seita.9G177700	-0.988683	4.41928e-38	kinesin-like protein kin12b
Seita.6G147100	-9.46551	7.45306e-38	Putative AC transposase
Seita.6G192900	-0.945086	2.63114e-37	Histone H2B.5
Seita.8G161900	-1.08418	4.62959e-37	-
Seita.7G255900	-1.57162	4.78354e-37	Protein EPIDERMAL PATTERNING FACTOR 2
Seita.8G121500	-0.993822	4.92859e-37	DNA replication licensing factor mcm2
Seita.1G244900	-1.0122	6.42908e-37	Arginine decarboxylase 2
Seita.1G291600	-0.946173	5.23138e-36	Histone H2B.5
Seita.4G286400	-1.18515	5.35633e-36	Cyclin-B2-2
Seita.3G217300	-1.05482	8.3328e-36	kinesin-like protein kif22-like
Seita.7G199300	-1.14888	1.34311e-35	Cyclin-B2-1
Seita.7G015600	-9.40508	2.81954e-35	Cytochrome P450 89A2
Seita.9G405400	-1.34277	4.69822e-35	(+)-delta-cadinene synthase isozyme C2
Seita.5G135600	-1.02338	5.17604e-35	Serine/threonine-protein kinase Aurora-1
Seita.8G210000	-1.0343	6.32187e-35	Laccase-15
Seita.9G539300	-0.909674	6.95829e-35	nicotiana lesion-inducing like
Seita.3G082800	-1.10735	1.14518e-34	DNA replication licensing factor mcm6
Seita.3G370700	-1.03318	8.201e-34	Kinesin-like protein KIF15
Seita.9G069000	-1.01519	1.2392e-33	uncharacterized protein loc101782671
Seita.5G137200	-0.983672	2.70401e-33	Protein IQ-DOMAIN 1
Seita.9G471000	-1.23567	6.18144e-33	proline-rich protein 4-like
Seita.4G257000	-1.10354	8.42123e-33	ae9 stearoyl-acp desaturase
Seita.3G237800	-0.990135	2.30629e-32	gdsl esterase lipase at1g71691-like
Seita.9G300300	-0.895084	2.79237e-32	dna (cytosine-5)-methyltransferase 1
Seita.7G144300	-0.926086	5.84661e-32	Mitotic spindle checkpoint protein MAD2
Seita.J017900	-1.44142	8.1068e-32	photosystem ii protein d1
Seita.9G564200	-1.08224	9.65831e-32	Histone H4
Seita.8G146100	-0.984024	1.03747e-31	Centromere-associated protein E
Seita.9G159700	-1.11961	1.04727e-31	Vacuolar protein sorting-associated protein 2 homolog 2
Seita.7G058500	-0.960713	1.27618e-31	kinesin-like protein kif15
Seita.1G356900	-0.950385	1.59411e-31	Proliferating cell nuclear antigen
Seita.1G376600	-0.954475	2.11093e-31	replication protein a 32 kda subunit a-like
Seita.7G173700	-1.02943	3.58504e-31	serine carboxypeptidase-like 35-like
Seita.3G347600	-1.02094	3.80797e-31	Probable histone H2AXb
Seita.5G192100	-0.923738	5.47799e-31	dna replication licensing factor mcm4
Seita.9G531300	-1.09552	1.14409e-30	probable histone h2a variant 3-like
Seita.9G508400	-1.00345	1.25144e-30	Inositol-3-phosphate synthase
Seita.7G258800	-1.14329	1.27839e-30	Microtubule-associated protein RP/EB family member 1
Seita.5G370700	-1.01624	1.78411e-30	histone h2a
Seita.9G569900	-1.00869	1.88931e-30	Kinesin-4
Seita.5G330200	-1.07489	2.85654e-30	-
Seita.6G103900	-0.939846	3.4553e-30	stromal cell-derived factor 2-like protein
Seita.2G294900	-0.865577	3.68756e-30	Histone H2B.2
Seita.5G218400	-0.970702	4.38908e-30	Kinesin-like protein KIF19
Seita.5G046000	-1.03399	9.99138e-30	ubiquitin-conjugating enzyme x
Seita.9G179600	-3.61139	1.27728e-29	-
Seita.5G061300	-0.929527	1.46106e-29	MFS18 protein
Seita.3G216900	-0.900177	1.83204e-29	---
Seita.3G053600	-1.30946	1.89042e-29	Uncharacterized protein MCAP_0864
Seita.5G117500	-1.17223	1.92035e-29	---
Seita.9G284500	-0.969222	2.33312e-29	125 kDa kinesin-related protein
Seita.9G171000	-0.949887	2.37646e-29	cyclin superfamily
Seita.3G357800	-0.869033	2.6408e-29	Glycine-rich RNA-binding protein 2, mitochondrial
Seita.9G374800	-4.67462	3.74312e-29	Zinc finger MYM-type protein 1
Seita.3G251500	-0.91364	3.95547e-29	low quality protein: kinesin-4-like
Seita.9G432400	-0.971701	5.00047e-29	-
Seita.4G113500	-1.10214	9.04272e-29	Condensin complex subunit 3
Seita.J002300	-0.929236	9.55393e-29	kinesin-5-like isoform x2
Seita.2G419400	-1.21317	1.01833e-28	e3 ubiquitin-protein ligase sinat5-like
Seita.1G052200	-1.11711	1.03544e-28	Kinesin-like protein KIF15
Seita.2G290000	-1.08182	1.05219e-28	-
Seita.7G177400	-1.13545	1.24945e-28	beta-expansin 3 precursor
Seita.9G112500	-0.954246	1.26234e-28	Lymphoid-specific helicase
Seita.5G325700	-0.892363	1.33982e-28	nucleobase-ascorbate transporter 2-like
Seita.5G316800	-0.915536	1.39175e-28	dynamin-related protein 5a-like
Seita.1G284600	-1.02094	1.51267e-28	-
Seita.5G035600	-9.02693	1.54542e-28	-
Seita.7G212600	-1.03699	1.8257e-28	Histone H4
Seita.7G095500	-1.16949	3.93081e-28	Histone H3.2
Seita.6G001400	-0.866245	6.75515e-28	High mobility group B protein 7
Seita.8G210700	-1.08958	1.10425e-27	laccase-15-like
Seita.7G040000	-5.60338	1.58805e-27	-
Seita.3G205800	-1.0805	1.74079e-27	DNA replication licensing factor MCM3 homolog 2
Seita.1G214700	-1.10007	1.96866e-27	uncharacterized protein loc101760327 isoform x1
Seita.1G238800	-0.809666	2.33877e-27	60S ribosomal protein L14-1
Seita.1G352100	-0.952844	3.16838e-27	DNA replication licensing factor mcm5-A
Seita.5G085100	-0.881392	3.6241e-27	-
Seita.3G297400	-1.03378	4.44436e-27	probable s-acyltransferase at4g01730-like
Seita.5G425600	-1.42449	5.52413e-27	-
Seita.9G341500	-0.945845	9.81961e-27	Histone H4
Seita.3G276200	-0.836089	1.42367e-26	60S ribosomal protein L29-2
Seita.5G025800	-0.823335	1.45248e-26	60S ribosomal protein L29-2
Seita.1G235300	-1.09613	1.49478e-26	anther-specific proline-rich protein apg
Seita.5G131400	-0.979856	1.58214e-26	17.5 kDa class II heat shock protein
Seita.7G130100	-0.87543	1.71212e-26	Kinesin-4
Seita.9G143600	-0.861433	1.89146e-26	-
Seita.1G305100	-0.914148	2.22524e-26	H/ACA ribonucleoprotein complex subunit 2-like protein
Seita.5G343700	-1.00497	2.67267e-26	blue copper
Seita.9G449500	-1.13851	3.27229e-26	125 kDa kinesin-related protein
Seita.5G370600	-1.00012	3.92358e-26	histone h2a
Seita.2G343300	-0.846232	4.10621e-26	Probable histone H2A.1
Seita.3G244900	-0.941517	4.77736e-26	RAN GTPase-activating protein 2
Seita.4G066200	-1.12354	4.81345e-26	Histone H3.2
Seita.1G298000	-0.874021	6.30337e-26	rho gdp-dissociation inhibitor 1-like
Seita.5G255700	-0.874513	6.67767e-26	histone
Seita.9G319400	-1.12841	6.90336e-26	Probable serine/threonine-protein kinase cdc7
Seita.1G074200	-0.960196	7.1861e-26	e3 ubiquitin-protein ligase lin-1-like
Seita.2G059200	-0.830116	8.82611e-26	DNA (cytosine-5)-methyltransferase 1B
Seita.1G360100	-0.922246	8.81736e-26	Kinesin-like protein KIF22
Seita.9G205000	-0.889298	9.00372e-26	Microtubule-associated protein RP/EB family member 1
Seita.3G227400	-0.969826	1.61523e-25	Histone H3.2
Seita.3G370300	-0.933578	2.0605e-25	Cyclin-D5-2
Seita.1G231800	-1.03824	2.24558e-25	Adenine phosphoribosyltransferase 2
Seita.9G030300	-0.893592	2.26678e-25	nucleobase-ascorbate transporter 6-like
Seita.2G422600	-0.911797	2.43139e-25	-
Seita.5G062400	-2.24575	2.48409e-25	germin-like protein 5-1-like
Seita.4G276600	-1.01112	2.53177e-25	Cyclin-A2-1
Seita.3G392100	-0.939134	2.74125e-25	Kinesin-like protein KIFC3
Seita.9G171600	-1.00622	3.66721e-25	gibberellin-regulated protein 1 precursor
Seita.7G095400	-1.18502	4.18284e-25	Histone H3.2
Seita.5G107300	-0.938586	4.21032e-25	Histone H2B.2
Seita.5G009100	-3.67526	4.71264e-25	-
Seita.3G257700	-0.998784	4.84524e-25	ap2 erebp transcription factor superfamily protein isoform 1
Seita.5G363000	-0.906122	5.09839e-25	type 1 non specific lipid transfer protein precursor
Seita.5G066800	-1.00754	5.87242e-25	-
Seita.2G050700	-0.894779	6.30116e-25	Protein lin-54 homolog
Seita.2G115200	-0.826751	6.3476e-25	---
Seita.5G419000	-0.970986	6.39938e-25	Structural maintenance of chromosomes protein 2-1
Seita.2G301400	-0.938363	8.28454e-25	Histone H4
Seita.9G104900	-0.965522	9.18837e-25	sts14 protein
Seita.9G493100	-0.940843	9.36141e-25	-
Seita.2G194200	-0.93876	1.06566e-24	Cyclin-D2-1
Seita.1G242100	-0.91236	1.17049e-24	low-molecular-weight cysteine-rich protein lcr69 precursor
Seita.5G413300	-0.87926	1.38972e-24	uncharacterized protein loc101763693
Seita.9G023700	-0.938974	1.62293e-24	calreticulin precursor
Seita.6G192700	-0.748903	1.62762e-24	60S acidic ribosomal protein P2A
Seita.9G432000	-1.2596	1.63278e-24	BRCT domain-containing protein At4g02110
Seita.1G317100	-0.81216	1.69503e-24	Chromosome-associated kinesin KIF4
Seita.1G285900	-0.803753	1.69816e-24	Anaphase-promoting complex subunit cdc20
Seita.7G030000	-1.37233	2.34586e-24	Transcription factor RAX3
Seita.5G372700	-0.940096	2.37172e-24	Histone H4
Seita.5G090800	-1.19856	2.70193e-24	-
Seita.5G375500	-0.902216	2.95879e-24	histone -like
Seita.8G156500	-1.12328	3.22695e-24	Cell division cycle-associated 7-like protein
Seita.9G543400	-1.1964	3.37122e-24	subtilisin-like protease sdd1-like
Seita.6G240000	-0.731693	6.59237e-24	acyl carrier protein 3
Seita.4G265600	-0.842417	9.52816e-24	Patellin-4
Seita.1G064800	-0.844008	9.70326e-24	Protein CYPRO4
Seita.5G130600	-1.00081	1.13858e-23	Protein Jade-1
Seita.9G458200	-0.878529	1.37313e-23	kda class i heat shock
Seita.4G045900	-0.853447	1.57703e-23	origin recognition complex subunit 1-like
Seita.3G198000	-1.18389	1.86032e-23	cenh3
Seita.4G193600	-0.773868	1.98123e-23	senescence-associated protein dh
Seita.5G107600	-0.761305	2.03501e-23	Histone H2B.2
Seita.1G081300	-0.984606	2.5675e-23	EH domain-containing protein 1
Seita.1G284800	-0.824174	3.19974e-23	DNA topoisomerase 2
Seita.7G111400	-0.871868	3.50249e-23	---
Seita.9G324300	-0.845304	3.6233e-23	-
Seita.6G243300	-0.876592	3.84577e-23	125 kDa kinesin-related protein
Seita.2G088300	-0.816716	6.80317e-23	40S ribosomal protein S12
Seita.1G350300	-1.24288	6.9471e-23	-
Seita.2G228600	-0.931251	6.98243e-23	Heat stress transcription factor B-4c
Seita.3G192100	-0.948795	8.98128e-23	Structural maintenance of chromosomes protein 4
Seita.6G062900	-0.824758	9.00561e-23	Small nuclear ribonucleoprotein E
Seita.5G176600	-1.20851	1.03892e-22	-
Seita.3G340900	-1.02317	1.10366e-22	Kinesin-4
Seita.9G145300	-1.01751	1.13508e-22	Deoxyuridine 5'-triphosphate nucleotidohydrolase
Seita.1G267200	-0.801312	1.44706e-22	Dehydrin COR410
Seita.4G246300	-1.07216	1.50537e-22	xyloglucan endotransglycosylase
Seita.2G179300	-8.42345	1.53704e-22	Ankyrin repeat-containing protein At5g02620
Seita.1G117600	-0.767645	1.68749e-22	luminal-binding protein
Seita.4G012100	-1.15318	2.0636e-22	46 kda fk506-binding nuclear
Seita.5G008900	-1.05825	2.17514e-22	Myb-related protein 3R-1
Seita.7G105500	-0.930937	2.37546e-22	histone h3
Seita.3G063000	-0.845763	2.70723e-22	Probable histone H2A.6
Seita.8G251600	-0.783227	2.92848e-22	uncharacterized protein loc101775770
Seita.2G227900	-0.940225	2.94517e-22	F-box protein At1g10780
Seita.6G107700	-1.03083	3.33221e-22	Serine/threonine-protein kinase PBS1
Seita.9G410200	-0.749477	3.42215e-22	60S ribosomal protein L18-2
Seita.5G329100	-1.54632	3.71206e-22	-
Seita.5G179700	-0.912655	3.89699e-22	kinesin-related protein 4
Seita.9G549800	-0.737462	5.20621e-22	---
Seita.6G228300	-0.870249	5.7243e-22	Retinoblastoma-related protein 3
Seita.2G194500	-0.947031	7.82886e-22	mitogen-activated protein kinase kinase kinase npk1-like
Seita.9G528100	-0.828837	1.06591e-21	Alba-like protein C9orf23
Seita.5G376100	-0.836655	1.1025e-21	Heat shock cognate 70 kDa protein
Seita.3G354500	-0.702702	1.1721e-21	40S ribosomal protein S29
Seita.4G190700	-0.988785	1.45619e-21	Squamosa promoter-binding-like protein 10
Seita.1G196200	-0.995639	1.72578e-21	-
Seita.3G406000	-0.813126	2.10654e-21	LRR receptor-like serine/threonine-protein kinase FEI 1
Seita.3G194700	-0.844288	2.58367e-21	ccb15_orysj ame: full=cyclin-b1-5 ame: full=g2 mitotic-specific cyclin-b1-5 short= 1 5
Seita.8G077300	-0.870544	2.62616e-21	-
Seita.4G066000	-1.00287	2.70579e-21	histone h3
Seita.9G109000	-0.984851	2.73707e-21	-
Seita.2G343400	-0.778208	2.81019e-21	Probable histone H2A.2
Seita.7G276400	-0.774355	3.33421e-21	Protein SUPPRESSOR OF GENE SILENCING 3 homolog
Seita.3G242200	-1.01368	3.49393e-21	Probable glutathione S-transferase
Seita.7G176200	-0.967388	3.82212e-21	-
Seita.5G311700	-0.786521	5.33769e-21	glucan endo- -beta-glucosidase 13-like
Seita.5G413200	-0.90058	5.7165e-21	chromatin assembly factor 1 subunit fsm-like
Seita.5G005800	-1.07941	5.76995e-21	Cyclin-A1-1
Seita.2G274700	-0.827331	7.07043e-21	60S ribosomal protein L38
Seita.3G115400	-0.894074	9.18817e-21	E3 ubiquitin-protein ligase ORTHRUS 2
Seita.1G337200	-0.944276	1.18073e-20	Replication factor C subunit 5
Seita.9G361400	-0.712092	1.19767e-20	40S ribosomal protein S19
Seita.9G118600	-0.699883	1.24164e-20	Probable inactive receptor kinase At2g26730
Seita.9G087500	-1.02229	1.38059e-20	Glucan endo-1,3-beta-glucosidase-like protein 3
Seita.9G521700	-0.820663	1.4096e-20	-
Seita.9G138600	-0.856513	1.45403e-20	gdsl esterase lipase at5g03810-like
Seita.3G328200	-0.864964	1.61652e-20	uncharacterized protein loc101779314
Seita.4G122000	-0.808594	1.79414e-20	H/ACA ribonucleoprotein complex subunit 2-like protein
Seita.9G163500	-0.799585	1.83102e-20	Probable prefoldin subunit 4
Seita.3G117500	-0.724483	2.25269e-20	Histone deacetylase HDT2
Seita.3G244600	-0.957621	2.47038e-20	65-kDa microtubule-associated protein 1
Seita.1G248000	-0.946709	2.84095e-20	-
Seita.7G207700	-0.763515	2.92176e-20	probable lrr receptor-like serine threonine-protein kinase at4g36180-like
Seita.4G049800	-0.777971	3.5566e-20	Cyclin-dependent kinase B2-1
Seita.9G060300	-0.753174	3.74252e-20	probable inactive leucine-rich repeat receptor-like protein kinase at3g03770-like
Seita.2G391700	-1.10735	3.76169e-20	Serine/threonine-protein kinase Aurora-3
Seita.9G403300	-0.673047	3.91847e-20	Nascent polypeptide-associated complex subunit alpha-like protein 1
Seita.4G281500	-0.667044	4.17788e-20	endoplasmin homolog
Seita.1G043500	-0.701643	4.31138e-20	Zinc finger Ran-binding domain-containing protein 2
Seita.1G205300	-0.704331	4.73341e-20	40S ribosomal protein S12
Seita.9G412000	-0.711881	5.44105e-20	uncharacterized protein loc100279541 isoform x1
Seita.3G212100	-0.85614	5.95721e-20	Histone H4
Seita.5G056000	-0.88893	6.59837e-20	Serine/threonine-protein kinase ULK4
Seita.7G321300	-0.738096	6.83096e-20	uncharacterized protein at5g22580-like
Seita.7G153200	-0.909952	7.0527e-20	Ribonucleoside-diphosphate reductase small chain C
Seita.1G024400	-0.871812	7.32869e-20	-
Seita.4G189400	-0.774486	7.62354e-20	Ubiquitin-conjugating enzyme E2 22
Seita.5G381900	-0.80046	7.68174e-20	Rop guanine nucleotide exchange factor 1
Seita.9G394200	-0.849661	8.60777e-20	10 kDa chaperonin
Seita.7G163500	-0.982463	8.68371e-20	Protein BREAST CANCER SUSCEPTIBILITY 1 homolog
Seita.5G440400	-0.896943	9.79684e-20	-
Seita.7G154400	-0.874478	1.02436e-19	Peroxidase 18
Seita.1G314000	-0.676117	1.03483e-19	40s ribosomal protein s8-like
Seita.7G118500	-0.698811	1.04207e-19	histone h3
Seita.3G382000	-0.79588	1.25917e-19	Protein lin-54 homolog
Seita.6G185800	-1.22656	1.30547e-19	Cyclin-D4-2
Seita.9G243100	-1.04918	1.31212e-19	F-box protein At4g35930
Seita.9G312700	-0.68477	1.38905e-19	Putative DNA-binding protein ESCAROLA
Seita.5G376500	-0.72294	1.43769e-19	60S ribosomal protein L36-2
Seita.6G084700	-0.9236	1.82692e-19	leucine-rich repeat protein kinase family protein
Seita.5G189000	-1.10413	1.84966e-19	Condensin complex subunit 2
Seita.6G051200	-1.37736	1.91825e-19	-
Seita.6G124400	-0.704422	2.04707e-19	Uncharacterized protein Os08g0359500
Seita.9G437100	-0.801245	2.32654e-19	Probable leucine-rich repeat receptor-like protein kinase IMK3
Seita.9G450000	-0.817615	2.37716e-19	histone h2a
Seita.3G235300	-0.705567	2.79577e-19	40S ribosomal protein S12
Seita.7G244300	-0.73897	2.94271e-19	myosin heavy striated muscle-like
Seita.1G360300	-0.905106	3.04869e-19	Phosphate transporter PHO1-2
Seita.1G237600	-0.733823	3.52559e-19	protein wax2
Seita.5G067900	-0.893477	3.56918e-19	Charged multivesicular body protein 5
Seita.9G348200	-8.37509	4.18051e-19	-
Seita.7G157900	-0.823934	4.48413e-19	Adenine phosphoribosyltransferase 2
Seita.9G355900	-0.794141	4.81449e-19	Mitotic checkpoint protein BUB3
Seita.9G546600	-0.910923	5.0734e-19	-
Seita.9G351600	-1.37765	5.12927e-19	-
Seita.8G201700	-0.850278	6.07596e-19	-
Seita.7G083500	-0.697909	6.54478e-19	calnexin homolog
Seita.6G225300	-0.722199	6.68033e-19	bidirectional sugar transporter sweet11-like
Seita.7G108700	-0.800859	8.03248e-19	Two-component response regulator ARR3
Seita.5G323600	-0.799592	8.38477e-19	Calcyclin-binding protein
Seita.5G371300	-0.74112	8.42778e-19	40S ribosomal protein S23
Seita.7G304300	-0.880095	8.85674e-19	Cyclin-dependent kinase B1-1
Seita.9G288200	-0.803517	8.88624e-19	auxin transporter-like protein 3-like
Seita.5G434600	-0.740169	9.64974e-19	Protein DEK
Seita.6G101500	-0.899841	1.0058e-18	early nodulin-like protein 1-like
Seita.4G289300	-0.637801	1.04132e-18	Delta(24)-sterol reductase
Seita.9G210300	-0.853508	1.05145e-18	-
Seita.1G066300	-1.14772	1.074e-18	Squamosa promoter-binding-like protein 5
Seita.1G052600	-0.914765	1.16544e-18	Probable inactive serine/threonine-protein kinase bub1
Seita.7G125600	-0.949228	1.56445e-18	Formin-like protein 2
Seita.2G304500	-0.90077	1.57892e-18	-
Seita.9G090900	-1.02352	1.64322e-18	Kinesin-like protein KIF15
Seita.5G427300	-0.681597	1.91315e-18	Glycine-rich RNA-binding protein 2, mitochondrial
Seita.5G246700	-0.68749	1.93417e-18	ketol-acid chloroplastic-like
Seita.9G069100	-0.892837	1.99957e-18	-
Seita.9G403000	-0.646774	2.34304e-18	Nucleolar protein 56
Seita.9G139100	-0.696061	2.6332e-18	Glycine-rich RNA-binding protein 7
Seita.9G464500	-1.04075	2.75974e-18	---
Seita.5G295200	-0.73801	2.774e-18	Mitochondrial outer membrane protein porin 1
Seita.3G197300	-0.657315	3.10689e-18	60S ribosomal protein L30
Seita.9G069600	-1.0778	3.50104e-18	-
Seita.7G143000	-0.866609	3.54825e-18	Estradiol 17-beta-dehydrogenase 12
Seita.9G473900	-0.758083	3.63026e-18	Small nuclear ribonucleoprotein Sm D3
Seita.2G326500	-1.08098	3.79971e-18	Checkpoint serine/threonine-protein kinase BUB1
Seita.4G256500	-0.822494	3.90194e-18	-
Seita.6G104600	-0.713689	4.00062e-18	60s ribosomal protein l39
Seita.7G234000	-0.724325	4.33534e-18	mannitol dehydrogenase
Seita.5G374000	-0.908081	4.48975e-18	RuvB-like 1
Seita.2G030300	-0.683048	4.60772e-18	probable lrr receptor-like serine threonine-protein kinase at4g20940
Seita.4G240000	-0.914883	4.71428e-18	gdsl esterase lipase at1g29670-like
Seita.9G207500	-0.69688	4.78133e-18	abc transporter g family member 11-like
Seita.2G304100	-0.772714	4.81862e-18	-
Seita.7G069200	-0.643435	5.01951e-18	60s ribosomal protein l37a
Seita.1G243100	-1.42348	5.55541e-18	Two-component response regulator ARR3
Seita.2G325800	-0.806378	6.56817e-18	Targeting protein for Xklp2
Seita.9G527500	-0.631533	6.79588e-18	40s ribosomal protein s28
Seita.5G048500	-0.665281	7.64737e-18	calmodulin
Seita.7G264800	-0.890848	8.33913e-18	Probable isoaspartyl peptidase/L-asparaginase 2
Seita.2G204000	-0.673667	9.44682e-18	60s ribosomal protein l34
Seita.9G107700	-0.825876	9.5404e-18	growth-regulating factor 6-like
Seita.2G151200	-0.644378	9.97197e-18	40S ribosomal protein S19
Seita.7G152400	-0.863219	1.00837e-17	uncharacterized protein loc101768733
Seita.1G124300	-0.924978	1.18194e-17	probable lrr receptor-like serine threonine-protein kinase at4g08850-like
Seita.9G231400	-0.702868	1.21186e-17	chaperonin cpn60- mitochondrial-like
Seita.1G307300	-0.689899	1.21158e-17	-
Seita.2G243000	-0.881416	1.33973e-17	Serine-rich adhesin for platelets
Seita.7G232800	-0.644914	1.34197e-17	60s ribosomal protein l11-1
Seita.2G048400	-0.616707	1.49575e-17	40s ribosomal protein s18
Seita.6G008100	-0.95378	1.5317e-17	Chromatin assembly factor 1 subunit B
Seita.3G337900	-0.807448	1.62199e-17	cellulose synthase-like protein d5-like
Seita.4G227300	-0.880725	1.6341e-17	udp-galactose udp-glucose transporter 3-like
Seita.6G218800	-0.66467	1.85732e-17	70 kda peptidyl-prolyl isomerase-like
Seita.2G306200	-1.01325	1.86771e-17	Microtubule-associated protein TORTIFOLIA1
Seita.9G274400	-0.88229	1.91762e-17	glucan endo- -beta-
Seita.1G310200	-0.745219	1.92618e-17	endoglucanase 1 precursor
Seita.3G335500	-0.853898	2.37219e-17	Protein PROLIFERA
Seita.9G081500	-1.26682	2.48019e-17	-
Seita.4G237000	-0.676181	2.75466e-17	-
Seita.8G161700	-0.71923	2.89013e-17	Putative H/ACA ribonucleoprotein complex subunit 1-like protein 1
Seita.1G370900	-0.690884	3.16218e-17	rRNA 2'-O-methyltransferase fibrillarin 2
Seita.5G073100	-0.900566	3.17316e-17	-
Seita.2G376600	-0.722497	3.70036e-17	metal ion binding protein
Seita.5G282300	-0.942682	3.77159e-17	Phosphoethanolamine N-methyltransferase 1
Seita.3G205900	-0.783442	4.13788e-17	Myosin-2 heavy chain
Seita.7G207300	-0.759414	4.3496e-17	Histone H1
Seita.9G309800	-0.744817	4.41204e-17	Homeobox-leucine zipper protein ROC3
Seita.3G315800	-1.02892	4.92089e-17	selt selw selh selenoprotein domain containing protein
Seita.5G413500	-0.650532	5.04156e-17	60S ribosomal protein L5-1
Seita.4G075300	-0.667583	5.30563e-17	Putative nucleosome assembly protein C364.06
Seita.2G225600	-0.848324	6.39554e-17	protein disulfide isomerase-like 2-3-like
Seita.7G268700	-0.679005	6.86108e-17	dnaj homolog subfamily b member 11-like
Seita.2G292300	-0.749043	6.89541e-17	Alba-like protein C9orf23 homolog
Seita.4G118500	-0.659207	7.39705e-17	gast1 protein precursor
Seita.8G128400	-1.99974	7.69692e-17	-
Seita.2G394600	-0.61423	7.80017e-17	40s ribosomal protein s6-like
Seita.3G224900	-0.726445	8.17319e-17	cell division protein homolog 2- chloroplastic-like
Seita.7G266300	-0.907125	8.42563e-17	-
Seita.5G275700	-0.618372	9.02753e-17	60S ribosomal protein L13-2
Seita.9G074900	-0.794855	9.31641e-17	Muscle M-line assembly protein unc-89
Seita.5G271000	-0.683347	9.65167e-17	60s ribosomal protein l37a
Seita.3G162800	-0.612056	9.73301e-17	60S ribosomal protein L28-1
Seita.4G051300	-0.644853	1.02939e-16	60s ribosomal protein l39
Seita.7G267500	-0.620823	1.20581e-16	60S ribosomal protein L18-2
Seita.3G043800	-1.02864	1.22682e-16	Putative WUSCHEL-related homeobox 2
Seita.1G074700	-1.12459	1.26635e-16	-
Seita.4G239100	-0.737967	1.27438e-16	T-complex protein 1 subunit epsilon
Seita.2G290100	-0.833701	1.31842e-16	-
Seita.5G291000	-0.65382	1.36335e-16	WD-40 repeat-containing protein MSI4
Seita.6G229000	-0.629855	1.46169e-16	14-3-3-like protein
Seita.5G022400	-0.98059	1.51985e-16	Endoglucanase 3
Seita.9G308200	-0.811987	1.61691e-16	-
Seita.4G260200	-0.646662	1.64927e-16	40S ribosomal protein S14
Seita.3G110700	-0.788621	1.76654e-16	stem 28 kda glyco
Seita.1G363100	-0.654111	1.77363e-16	60s ribosomal protein l23
Seita.2G140600	-2.47925	1.80373e-16	geraniol 8-hydroxylase-like
Seita.2G319400	-0.635385	1.82476e-16	40s ribosomal protein s15a-1
Seita.3G299300	-0.781151	1.83064e-16	-
Seita.5G244500	-0.646856	1.94851e-16	gtp-binding nuclear protein ran-a1
Seita.7G198600	-1.41082	2.15111e-16	lysine histidine transporter-like 8
Seita.4G189200	-0.705906	2.41643e-16	Ubiquitin-conjugating enzyme E2 22
Seita.7G300500	-0.812026	2.94842e-16	uncharacterized protein loc103640729
Seita.8G046000	-0.622275	3.18441e-16	ribosomal protein l3
Seita.1G345000	-1.12312	3.22609e-16	pathogenesis-related protein pr-1-like
Seita.9G042800	-0.785334	3.31908e-16	-
Seita.9G263300	-0.709754	3.41993e-16	3-ketoacyl- synthase 19-like
Seita.5G319900	-0.931413	3.69886e-16	GDSL esterase/lipase At4g10955
Seita.1G093000	-1.05368	3.74841e-16	ATP-dependent DNA helicase Q-like 4A
Seita.3G181300	-0.707315	3.85351e-16	Rac-like GTP-binding protein 2
Seita.2G291200	-0.77309	4.04936e-16	WD-40 repeat-containing protein MSI1
Seita.7G123300	-0.708609	4.37459e-16	abc transporter b family member 19-like
Seita.7G298100	-1.26454	4.44314e-16	B3 domain-containing protein Os11g0156000
Seita.1G302400	-1.065	4.44734e-16	-
Seita.6G076300	-1.06614	4.58894e-16	Protein CHUP1, chloroplastic
Seita.5G158100	-0.835503	4.60569e-16	-
Seita.1G187100	-0.753413	4.85028e-16	skin secretory protein xp2-like
Seita.1G338900	-0.668164	4.93974e-16	lrr receptor-like serine threonine-protein kinase erecta-like
Seita.5G375800	-0.840609	4.9787e-16	osmotin-like protein
Seita.6G037100	-0.806791	5.08336e-16	myosin heavy striated muscle-like
Seita.7G089200	-0.651649	5.31225e-16	60S acidic ribosomal protein P2A
Seita.4G058800	-0.761273	5.61118e-16	Ribonucleoside-diphosphate reductase large subunit
Seita.2G168200	-0.6632	5.88555e-16	-
Seita.1G275300	-1.14249	6.32792e-16	Probable E3 ubiquitin-protein ligase HERC2
Seita.2G062000	-0.662405	6.3601e-16	Lysine-specific demethylase phf2
Seita.9G303800	-0.886333	6.59576e-16	stearoyl-acp desaturase-like protein partial
Seita.9G546200	-0.679931	7.69906e-16	60s ribosomal protein l23
Seita.9G502500	-0.593362	7.91475e-16	40s ribosomal protein s3a
Seita.4G043000	-0.600684	8.07982e-16	ribosomal protein l35a
Seita.3G217000	-0.584814	8.2432e-16	60S ribosomal protein L36-2
Seita.1G314900	-1.07293	8.80533e-16	Transcription factor E2F7
Seita.2G440900	-1.04852	9.42933e-16	BRCT domain-containing protein At4g02110
Seita.5G013200	-0.604125	1.01577e-15	reticulon-like protein b1-like
Seita.2G305100	-0.891273	1.02224e-15	lamin-like protein
Seita.2G142900	-0.889627	1.12466e-15	Cyclin-D3-2
Seita.4G084600	-0.795765	1.14736e-15	Homeobox-leucine zipper protein ROC8
Seita.8G209800	-0.80309	1.26485e-15	Aromatic-L-amino-acid decarboxylase
Seita.2G400200	-0.605396	1.28872e-15	40S ribosomal protein S9-2
Seita.9G015800	-1.05504	1.29715e-15	Sister chromatid cohesion protein DCC1
Seita.7G081100	-0.618457	1.38119e-15	40s ribosomal protein s27
Seita.5G276200	-0.602941	1.44802e-15	60S ribosomal protein L13-2
Seita.4G139300	-0.650749	1.46766e-15	60S ribosomal protein L31
Seita.1G170500	-0.943383	1.47025e-15	DNA polymerase epsilon catalytic subunit A
Seita.5G322900	-0.695245	1.47339e-15	-
Seita.9G429800	-0.613905	1.49601e-15	Delta(24)-sterol reductase
Seita.1G351700	-1.23855	1.51126e-15	-
Seita.5G136000	-0.675207	1.59629e-15	uncharacterized protein loc100276829
Seita.2G060000	-0.832533	1.67263e-15	Histone H1
Seita.3G163700	-0.672461	1.91978e-15	chaperonin cpn60-like mitochondrial-like
Seita.7G161000	-0.639784	1.98868e-15	uncharacterized protein loc101763730
Seita.9G094600	-1.10403	2.18924e-15	c-8 sterol
Seita.5G068500	-3.17419	2.20785e-15	-
Seita.7G166100	-0.655783	2.72493e-15	60S ribosomal protein L14-1
Seita.9G021600	-0.593863	2.73182e-15	probable ribosome biogenesis protein rlp24-like
Seita.5G247700	-0.625272	2.74147e-15	ctp synthase
Seita.6G085600	-0.601029	2.83521e-15	60S acidic ribosomal protein P1
Seita.4G125600	-0.73496	3.10426e-15	probable l-type lectin-domain containing receptor kinase -like
Seita.9G325300	-1.51175	3.20635e-15	-
Seita.5G394500	-0.904332	3.30324e-15	dna polymerase alpha catalytic subunit
Seita.4G173200	-0.638122	3.4132e-15	T-complex protein 1 subunit gamma
Seita.1G364300	-0.869305	3.46513e-15	Exosome complex component CSL4
Seita.7G179300	-1.32444	3.73167e-15	(+)-neomenthol dehydrogenase
Seita.7G330300	-0.768659	3.94622e-15	leucine rich repeat family expressed
Seita.6G155500	-3.43059	3.96153e-15	-
Seita.1G230300	-0.656382	4.07001e-15	60s ribosomal protein l23a
Seita.4G017100	-0.839058	4.19456e-15	Scarecrow-like protein 28
Seita.3G249200	-1.11904	4.39571e-15	-
Seita.5G065000	-0.588311	4.49685e-15	40s ribosomal protein s5
Seita.8G163600	-0.950582	4.79618e-15	protein root hair defective 3 homolog 2-like
Seita.5G389700	-0.660927	4.88716e-15	60S ribosomal protein L10a-1
Seita.1G328000	-0.752622	4.88407e-15	-
Seita.2G386600	-0.577886	5.21002e-15	elongation factor 1-delta 1
Seita.2G046800	-0.588222	5.68487e-15	60s ribosomal protein l15
Seita.4G003100	-0.619387	5.78558e-15	monocopper oxidase-like protein sku5
Seita.9G044900	-0.751586	5.96462e-15	uncharacterized protein loc101768647
Seita.3G277900	-0.585928	6.10161e-15	Ran-binding protein 1 homolog b
Seita.9G437500	-0.614608	6.2844e-15	40s ribosomal protein s7-like
Seita.1G115000	-2.76878	6.31503e-15	D-aminoacyl-tRNA deacylase
Seita.9G512700	-0.663673	6.69011e-15	GEM-like protein 1
Seita.8G022000	-0.585782	6.79456e-15	60S ribosomal protein L17
Seita.3G145500	-0.568588	6.89548e-15	60S ribosomal protein L18a
Seita.6G172600	-0.589692	7.7534e-15	Histone H2B.5
Seita.3G065200	-0.894431	8.40923e-15	small nuclear ribonucleoprotein d2
Seita.5G323300	-1.43882	9.30683e-15	-
Seita.5G399000	-0.627092	9.31593e-15	-
Seita.1G095100	-0.956897	9.32263e-15	Wee1-like protein kinase
Seita.9G112800	-0.805469	9.35346e-15	Probable histone H2AXa
Seita.2G062600	-0.60645	9.56048e-15	Glycine-rich RNA-binding protein blt801
Seita.3G379200	-0.919063	9.99331e-15	f-box lrr-repeat protein 17-like
Seita.1G077200	-0.606352	1.01589e-14	Auxin response factor 6
Seita.4G177300	-0.615478	1.03447e-14	60s ribosomal protein l7a
Seita.2G141900	-0.760955	1.05706e-14	probable lrr receptor-like serine threonine-protein kinase at4g37250-like
Seita.2G134200	-0.578291	1.14732e-14	40S ribosomal protein S25-4
Seita.4G120200	-0.819788	1.1605e-14	---
Seita.3G281300	-0.731891	1.17455e-14	patellin family protein
Seita.9G400400	-0.723877	1.27519e-14	e3 ubiquitin-protein ligase sinat5-like
Seita.6G231700	-0.680659	1.27676e-14	60S ribosomal protein L38
Seita.9G118900	-0.878738	1.29055e-14	Cell division cycle-associated protein 7
Seita.2G181900	-0.696169	1.33142e-14	60s ribosomal protein l19-1-like
Seita.9G411600	-0.863424	1.35122e-14	Myosin-7B
Seita.3G364300	-0.998383	1.37359e-14	tpa: protein kinase superfamily protein
Seita.5G197200	-0.63762	1.41879e-14	DEAD-box ATP-dependent RNA helicase 15
Seita.1G267900	-0.640972	1.47366e-14	HMG1/2-like protein
Seita.9G498900	-0.628942	1.54283e-14	Coleoptile phototropism protein 1
Seita.2G324900	-0.673683	1.5983e-14	Squamosa promoter-binding-like protein 13
Seita.3G268400	-0.622539	1.76425e-14	40s ribosomal protein s4
Seita.9G159200	-0.611987	1.80114e-14	WD-40 repeat-containing protein MSI1
Seita.9G178300	-0.584263	1.80722e-14	DNA-directed RNA polymerases I, II, and III subunit RPABC2
Seita.7G073600	-0.869938	1.93558e-14	Probable DNA primase large subunit
Seita.5G305900	-1.00505	2.01326e-14	-
Seita.9G038600	-0.589839	2.2542e-14	Transcription elongation factor A protein 3
Seita.3G353200	-0.631809	2.45587e-14	Pollen-specific protein SF3
Seita.2G210300	-1.01877	2.55428e-14	S-adenosylmethionine decarboxylase proenzyme
Seita.9G191200	-0.569471	2.64644e-14	heat shock 70 kda mitochondrial-like
Seita.2G023300	-0.947136	2.72014e-14	Lymphoid-specific helicase
Seita.9G456800	-1.21844	2.75944e-14	Chromosome transmission fidelity protein 18 homolog
Seita.1G215000	-0.639939	2.91059e-14	Ribosome biogenesis protein BRX1 homolog
Seita.9G521500	-1.40593	2.9491e-14	Dehydration-responsive element-binding protein 2E
Seita.1G168900	-0.933063	3.12533e-14	uncharacterized protein loc101775843
Seita.2G002300	-2.24263	3.24903e-14	mads-box transcription factor 15
Seita.3G361100	-0.552507	3.26909e-14	40S ribosomal protein S9-2
Seita.2G279400	-0.611743	3.26938e-14	Hydroxymethylglutaryl-CoA synthase
Seita.9G101200	-0.856138	3.31759e-14	Syntaxin-related protein KNOLLE
Seita.3G022600	-0.839686	3.42278e-14	peroxidase 16-like
Seita.3G133300	-0.636087	3.63376e-14	adp-glucose pyrophosphorylase large subunit
Seita.7G319700	-0.917229	3.68529e-14	probable leucine-rich repeat receptor-like protein kinase at1g68400-like
Seita.6G062600	-1.15897	3.69592e-14	E3 ubiquitin-protein ligase RHA1B
Seita.9G097100	-0.58997	3.70576e-14	Probable histone H2A variant 3
Seita.9G009200	-0.597982	3.7182e-14	elongation factor mitochondrial-like
Seita.5G250100	-0.910223	3.82485e-14	Myosin-11
Seita.9G021700	-0.598753	4.14428e-14	ferredoxin- chloroplastic-like
Seita.9G442100	-0.881108	4.14811e-14	-
Seita.4G189900	-0.990522	4.3025e-14	-
Seita.2G236100	-0.727089	4.53783e-14	Cyclin-D4-1
Seita.4G085900	-0.894099	4.7175e-14	Serine/threonine-protein kinase 36
Seita.9G478400	-0.548479	4.72377e-14	ubiquitin-60s ribosomal protein l40-like
Seita.2G403200	-0.811344	4.7379e-14	uncharacterized protein loc103720702
Seita.1G284700	-0.654511	4.86884e-14	60S ribosomal protein L12-1
Seita.5G059000	-1.03706	4.90879e-14	pollen-specific protein like
Seita.9G487200	-0.72026	5.03477e-14	glucan endo- -beta-glucosidase 3-like
Seita.9G125300	-0.601724	5.11505e-14	b chain semi-active e176q mutant of rice a plant - glucosidase
Seita.9G220200	-0.795032	5.13775e-14	probable cytokinin riboside 5 -monophosphate phosphoribohydrolase logl10-like
Seita.7G260200	-0.992089	5.46231e-14	-
Seita.3G099500	-0.816854	5.47457e-14	Paramyosin (Fragment)
Seita.3G185000	-0.714473	5.76335e-14	40s ribosomal protein s15
Seita.9G562000	-0.788779	5.82354e-14	Transcription factor bHLH70
Seita.2G186600	-0.608397	5.88554e-14	protein hothead-like
Seita.9G267200	-0.76625	5.9682e-14	-
Seita.6G244200	-0.634867	6.40235e-14	histidine-containing phosphotransfer protein
Seita.1G362700	-0.743795	6.40075e-14	protein wax2-like
Seita.4G217500	-0.610038	6.46041e-14	-
Seita.1G351900	-0.643847	6.65841e-14	60s ribosomal protein l39
Seita.5G376700	-1.06736	7.07836e-14	Epsin-2
Seita.3G010100	-0.640679	7.08806e-14	C2 and GRAM domain-containing protein At1g03370
Seita.3G083100	-1.08042	7.25438e-14	myosin-11 isoform x1
Seita.6G217300	-0.631752	7.35684e-14	60s ribosomal protein l32
Seita.7G169200	-0.786553	7.44258e-14	Small nuclear ribonucleoprotein Sm D2
Seita.7G156000	-0.574671	7.53237e-14	60s ribosomal protein l23a
Seita.3G012800	-0.647135	7.54977e-14	choline transporter-like protein 2-like
Seita.8G032000	-0.596066	7.69812e-14	uncharacterized protein at5g22580-like
Seita.1G100400	-1.1238	8.01082e-14	e3 ubiquitin-protein ligase sinat2-like
Seita.8G220000	-0.649431	8.1985e-14	acyl- -binding domain-containing protein 5-like
Seita.1G144400	-0.82572	8.43704e-14	-
Seita.2G378300	-0.620149	8.65825e-14	40s ribosomal protein s3a
Seita.9G390700	-0.704294	8.68919e-14	Protein phosphatase 2C 32
Seita.9G038300	-0.563277	8.79781e-14	40S ribosomal protein S26
Seita.6G150200	-1.08579	8.90846e-14	mitogen-activated protein kinase kinase kinase npk1-like
Seita.5G053700	-0.577861	8.96055e-14	40s ribosomal protein s18
Seita.7G057900	-0.546617	9.03102e-14	40s ribosomal protein s8-like
Seita.8G134300	-0.732074	9.18213e-14	serine carboxypeptidase-like 45
Seita.7G246000	-2.6562	9.21418e-14	Coatomer subunit delta-1
Seita.3G186000	-1.03783	1.01105e-13	uncharacterized protein loc101780244
Seita.5G468500	-0.617615	1.02488e-13	protein fizzy-related 3-like
Seita.5G102400	-0.787038	1.06051e-13	-
Seita.1G251600	-0.738101	1.06145e-13	Protein YABBY 4
Seita.2G406300	-0.910309	1.08726e-13	phragmoplast orienting kinesin 1-like
Seita.8G062200	-0.791667	1.12972e-13	dna polymerase delta catalytic subunit-like
Seita.2G046200	-0.653335	1.12959e-13	YTH domain family protein 2
Seita.9G556300	-0.839652	1.15242e-13	-
Seita.3G036600	-0.595506	1.2701e-13	40s ribosomal protein s4-like
Seita.9G367700	-0.701346	1.2978e-13	Probable small nuclear ribonucleoprotein G
Seita.9G096900	-0.671407	1.33931e-13	atp sulfurylase
Seita.7G090600	-1.25529	1.34351e-13	-
Seita.3G072000	-0.656457	1.35245e-13	Formin-like protein 14
Seita.9G161800	-1.16284	1.39196e-13	Serine/threonine-protein kinase Nek2
Seita.8G228200	-1.06817	1.41673e-13	Stachyose synthase
Seita.4G043900	-0.554577	1.41903e-13	60s ribosomal protein l19-1-like
Seita.6G084200	-0.608153	1.5034e-13	ribosomal protein l9 rnase h1 isoform 3
Seita.9G544700	-0.571884	1.54037e-13	60s ribosomal protein l21
Seita.4G011300	-0.565823	1.57222e-13	ozone-responsive stress related protein
Seita.9G228700	-0.547641	1.61814e-13	60s ribosomal protein l23
Seita.1G224800	-0.788654	1.66344e-13	-
Seita.2G430300	-0.579219	1.69036e-13	60S ribosomal protein L18-3
Seita.5G384800	-0.743289	1.71325e-13	UPF0503 protein At3g09070, chloroplastic
Seita.4G196800	-0.602387	1.73774e-13	polyubiquitin 2
Seita.4G050700	-0.663522	1.82496e-13	Two-component response regulator ARR12
Seita.1G216100	-1.40204	1.87817e-13	Copper methylamine oxidase
Seita.6G010500	-0.553734	1.91651e-13	Splicing factor U2af small subunit B
Seita.5G216600	-0.681645	1.93419e-13	Ribonucleoside-diphosphate reductase large subunit
Seita.3G376600	-0.727088	1.99776e-13	-
Seita.1G117100	-0.57102	2.00786e-13	60S ribosomal protein L7-4
Seita.8G051600	-0.661138	2.06309e-13	Nuclear inhibitor of protein phosphatase 1
Seita.1G002300	-0.604568	2.12794e-13	Small nuclear ribonucleoprotein Sm D3
Seita.7G214300	-0.900004	2.30651e-13	Syntaxin-related protein KNOLLE
Seita.9G527600	-0.707941	2.41357e-13	Uncharacterized GPI-anchored protein At1g27950
Seita.9G085100	-0.63587	2.5024e-13	blue copper protein precursor
Seita.8G212100	-0.959842	2.54816e-13	Laccase-15
Seita.4G193100	-0.62206	2.68377e-13	U5 small nuclear ribonucleoprotein 40 kDa protein
Seita.8G174900	-0.543907	2.79341e-13	40s ribosomal protein s15a-1
Seita.7G268900	-0.776479	2.80643e-13	dihydrolipoyl dehydrogenase
Seita.1G331800	-0.600903	2.84732e-13	uncharacterized protein loc100277761 isoform x1
Seita.3G039600	-0.584919	3.0665e-13	T-complex protein 1 subunit zeta
Seita.3G117600	-1.26828	3.11428e-13	-
Seita.4G119400	-0.628871	3.16741e-13	-
Seita.1G158400	-0.716312	3.20348e-13	MORC family CW-type zinc finger protein 3
Seita.7G304400	-0.912946	3.28396e-13	-
Seita.2G408200	-0.786829	3.33287e-13	Thymidylate kinase
Seita.9G070200	-0.727722	3.40654e-13	Zinc finger CCCH domain-containing protein 53
Seita.3G372300	-2.04174	3.43189e-13	B3 domain-containing protein Os12g0592300
Seita.7G065800	-0.78959	3.56816e-13	wd repeat and hmg-box dna-binding protein 1-like
Seita.3G181500	-0.810161	3.62894e-13	50s ribosomal protein l33
Seita.9G438600	-0.612318	3.75739e-13	60s ribosomal protein l44
Seita.3G270900	-0.813986	3.94156e-13	asf sf2-like pre-mrna splicing factor srp31
Seita.2G202100	-1.2068	4.04123e-13	Transcription factor bHLH30
Seita.5G262600	-0.533899	4.07076e-13	60S ribosomal protein L18a
Seita.5G407800	-0.748829	4.08679e-13	mlo-like protein 1-like
Seita.7G120900	-0.540402	4.16052e-13	-
Seita.7G079300	-0.651884	4.24708e-13	serine carboxypeptidase-like 45-like
Seita.3G347400	-0.907366	4.35422e-13	Rho GTPase-activating protein gacA
Seita.5G462400	-0.540333	4.47616e-13	40S ribosomal protein S10
Seita.5G149100	-0.747774	4.54819e-13	Transcription factor PCF5
Seita.2G321400	-1.19992	4.59204e-13	phi-1(phosphate-induced protein 1)
Seita.5G204800	-0.623593	4.72731e-13	Protein transport protein Sec61 subunit beta
Seita.1G207100	-0.555761	4.80052e-13	Protein SET
Seita.7G091900	-0.692823	4.82174e-13	40S ribosomal protein S14
Seita.2G410300	-0.652078	5.13145e-13	-
Seita.6G035600	-0.562206	5.2115e-13	Protein gar2
Seita.9G173200	-0.655775	5.85659e-13	mitochondrial import receptor subunit tom5 homolog
Seita.2G429500	-0.562565	5.95651e-13	60S ribosomal protein L22-2
Seita.9G012300	-0.786926	5.9759e-13	Probable kinetochore protein NUF2
Seita.7G022400	-0.726164	6.11353e-13	-
Seita.7G307400	-0.823605	6.64618e-13	Cell division control protein 45 homolog
Seita.7G254500	-0.598945	6.7766e-13	U6 snRNA-associated Sm-like protein LSm7
Seita.3G151900	-0.800117	7.01722e-13	Kinesin-like protein KIF22
Seita.8G135700	-0.527172	7.11381e-13	Auxin response factor 23
Seita.1G136600	-0.894624	7.35186e-13	reticulon-like protein b17-like
Seita.2G030200	-0.736663	7.47661e-13	-
Seita.4G245900	-0.622582	7.79363e-13	dna-directed rna polymerases and iii kda polypeptide
Seita.9G416900	-0.625831	7.83933e-13	Zinc finger CCCH domain-containing protein 22
Seita.J009200	-0.698464	7.85737e-13	nadh dehydrogenase subunit 5
Seita.5G301000	-0.545524	7.88394e-13	-
Seita.2G167400	-0.641312	8.01986e-13	triose phosphate phosphate non-green precursor
Seita.3G202300	-0.95693	8.05594e-13	B3 domain-containing protein Os05g0481400
Seita.9G371600	-0.59176	8.30069e-13	40s ribosomal protein sa-like
Seita.1G071900	-0.557856	8.51523e-13	Nuclear transcription factor Y subunit C-2
Seita.8G144700	-0.706264	8.59507e-13	-
Seita.9G253700	-0.636075	9.00815e-13	subtilisin-like protease
Seita.8G079500	-0.607476	9.14961e-13	---
Seita.5G043000	-0.778882	9.51639e-13	60s ribosomal protein l30
Seita.7G217900	-0.551459	9.61987e-13	Putative DNA-binding protein ESCAROLA
Seita.1G108600	-0.683078	9.78746e-13	terpene synthase 2
Seita.8G092500	-1.76917	9.97917e-13	-
Seita.3G318600	-1.19312	1.00122e-12	Cyclin-A1-1
Seita.2G395700	-0.663861	1.06101e-12	Transcription elongation factor SPT4 homolog 1
Seita.5G057400	-0.644185	1.09244e-12	dynein light chain cytoplasmic-like
Seita.8G160500	-0.581909	1.12029e-12	T-complex protein 1 subunit theta
Seita.1G244500	-0.732676	1.12293e-12	replication factor a
Seita.9G258800	-1.09319	1.14265e-12	-
Seita.3G213400	-0.539101	1.1546e-12	40S ribosomal protein S23
Seita.8G186500	-0.936001	1.25301e-12	-
Seita.5G437600	-0.963501	1.26755e-12	Histone-lysine N-methyltransferase, H3 lysine-9 specific SUVH4
Seita.9G362600	-0.573607	1.43035e-12	Ras GTPase-activating protein-binding protein 1
Seita.9G473700	-0.522852	1.43743e-12	NHP2-like protein 1
Seita.4G254100	-0.630529	1.4586e-12	T-complex protein 1 subunit eta
Seita.8G040800	-0.661162	1.50266e-12	transcription factor lhw-like
Seita.1G181800	-0.601939	1.57604e-12	40S ribosomal protein S14
Seita.3G306400	-0.689141	1.63439e-12	-
Seita.3G379900	-1.91084	1.64401e-12	raftin 1
Seita.9G049900	-1.0126	1.65259e-12	DEAD-box ATP-dependent RNA helicase 27
Seita.3G289200	-0.999418	1.7297e-12	Pathogenesis-related genes transcriptional activator PTI6
Seita.6G057100	-0.558642	1.73545e-12	60s ribosomal protein l34
Seita.7G221900	-1.30069	1.75355e-12	peptide transporter ptr2-like
Seita.2G289600	-0.667187	1.77886e-12	rnase s-like protein precursor
Seita.7G153300	-0.720997	1.81016e-12	La-related protein 7
Seita.6G153800	-0.600167	1.83675e-12	tho complex subunit 4-like
Seita.2G315800	-0.89015	1.89045e-12	spindle and kinetochore-associated protein 1 homolog
Seita.8G243400	-0.842004	1.91218e-12	-
Seita.9G073900	-0.583862	1.92791e-12	40S ribosomal protein S29
Seita.1G334900	-0.696186	1.95433e-12	-
Seita.7G157100	-0.557869	1.96262e-12	40S ribosomal protein S11
Seita.4G283500	-0.659533	1.99163e-12	transformer-2 protein
Seita.3G392000	-0.585805	2.01068e-12	50S ribosomal protein L14
Seita.5G057000	-0.539866	2.01961e-12	H/ACA ribonucleoprotein complex subunit 4
Seita.9G034900	-0.620144	2.02977e-12	-
Seita.2G267400	-0.508516	2.0486e-12	60s ribosomal protein l7a
Seita.6G179500	-0.909288	2.07311e-12	F-box protein At1g10780
Seita.2G303500	-0.573343	2.07962e-12	signal peptidase complex subunit 3b-like
Seita.2G418400	-0.711274	2.08481e-12	protein aspartic protease in guard cell 2-like
Seita.1G287600	-0.75095	2.11546e-12	carboxylic ester hydrolase
Seita.4G154500	-1.0988	2.18936e-12	transcription factor bhlh144-like
Seita.3G079800	-0.821227	2.23358e-12	Myb-related protein 3R-1
Seita.2G421400	-0.530209	2.24504e-12	Elongation factor 1-beta
Seita.2G400500	-0.901867	2.32576e-12	Origin recognition complex subunit 6
Seita.9G102600	-0.563069	2.35372e-12	Alba-like protein C9orf23
Seita.1G028300	-0.518627	2.36087e-12	40S ribosomal protein S24-1
Seita.7G090700	-0.886144	2.36249e-12	Uncharacterized protein At3g28850
Seita.9G575800	-0.596518	2.39437e-12	40S ribosomal protein S19
Seita.4G084200	-0.575816	2.5915e-12	lysm domain-containing gpi-anchored protein 1-like
Seita.9G260500	-0.601964	2.66152e-12	40s ribosomal protein s28
Seita.2G317300	-0.520965	2.82346e-12	60s ribosomal protein l15
Seita.1G228900	-0.523338	2.90428e-12	splicing arginine serine-rich 7
Seita.1G316400	-0.542334	2.92218e-12	nucleobase-ascorbate transporter 6-like
Seita.4G229600	-0.556	3.25648e-12	uncharacterized protein loc101752700
Seita.5G323100	-0.54442	3.41374e-12	uncharacterized protein loc101758272
Seita.4G034600	-0.99988	3.49377e-12	uncharacterized protein loc100275229
Seita.1G291300	-0.638721	3.52617e-12	RING-box protein 1a
Seita.3G147100	-0.689435	3.53002e-12	Interferon-induced guanylate-binding protein 2
Seita.2G329200	-0.882669	3.60339e-12	Flocculation protein FLO11
Seita.2G140800	-1.41796	3.61765e-12	-
Seita.6G079700	-0.950645	3.78608e-12	-
Seita.3G137600	-0.579632	3.82512e-12	GTP-binding nuclear protein Ran-2
Seita.2G263300	-0.754398	3.931e-12	probable glucan endo- -beta-glucosidase a6-like
Seita.2G219800	-0.596637	4.48912e-12	-
Seita.2G297100	-0.645129	4.5913e-12	ist1-like protein
Seita.9G087700	-0.556711	4.78854e-12	60S ribosomal protein L13a-4
Seita.5G425400	-0.833753	4.84198e-12	-
Seita.1G295200	-0.52715	4.92126e-12	Pyrophosphate--fructose 6-phosphate 1-phosphotransferase subunit alpha
Seita.2G262900	-0.50993	5.09645e-12	60s ribosomal protein l32
Seita.2G419100	-0.917191	5.29265e-12	Condensin complex subunit 1
Seita.5G381100	-0.680247	5.30698e-12	delta-1-pyrroline-5-carboxylate synthase-like
Seita.9G127700	-0.550272	5.43035e-12	Probable linoleate 9S-lipoxygenase 4
Seita.9G124000	-0.761858	5.48588e-12	60S ribosomal protein L13-2
Seita.4G237600	-0.620652	5.53398e-12	Nuclear polyadenylated RNA-binding protein 4
Seita.4G238500	-0.592311	5.59449e-12	40s ribosomal protein s30
Seita.7G283200	-0.532178	5.66427e-12	dna-directed rna polymerases and iii subunit rpabc5
Seita.4G121500	-0.751073	6.02299e-12	Heat shock factor-binding protein 1
Seita.2G207800	-0.929823	6.03918e-12	Centromere-associated protein E
Seita.6G068900	-0.59594	6.21472e-12	glycine-rich rna-binding protein mitochondrial-like
Seita.5G290100	-1.43393	6.23279e-12	protein iq-domain 1-like
Seita.7G144900	-0.599188	6.25985e-12	dna-directed rna polymerases and iii subunit rpabc1-like
Seita.2G059900	-0.536981	6.33048e-12	40s ribosomal protein s15
Seita.9G571700	-0.638769	6.40884e-12	Actin-related protein 4
Seita.2G385800	-0.578849	6.51353e-12	Probable small nuclear ribonucleoprotein G
Seita.6G160000	-0.616211	6.58701e-12	60s ribosomal protein l34
Seita.4G141100	-0.717222	6.62207e-12	at hook motif dna-binding family protein isoform 1
Seita.1G152300	-1.155	6.6362e-12	-
Seita.7G222200	-0.537734	6.69398e-12	60S ribosomal protein L12-1
Seita.9G131800	-0.546908	6.95829e-12	40s ribosomal protein s21
Seita.1G197200	-0.709542	7.05378e-12	cdt1-like protein chloroplastic-like
Seita.9G044000	-0.796288	7.41459e-12	polygalacturonase precursor
Seita.7G057100	-0.631109	7.4933e-12	-
Seita.7G314300	-0.549778	7.65482e-12	60S ribosomal protein L17
Seita.7G258700	-0.597869	7.67824e-12	abc transporter b family member 19-like
Seita.1G059900	-0.574731	7.82855e-12	-
Seita.7G008400	-0.650558	8.36305e-12	-
Seita.1G325800	-0.770263	8.64077e-12	epidermal patterning factor-like protein 1-like
Seita.5G298500	-1.305	9.51552e-12	probable sulfate transporter
Seita.8G114300	-0.596776	9.56231e-12	40s ribosomal protein s5
Seita.5G257500	-0.712448	9.56048e-12	Cell growth-regulating nucleolar protein
Seita.6G154500	-0.626387	1.03303e-11	hmg-y-related protein a-like
Seita.3G279300	-0.731482	1.04288e-11	Importin subunit beta-1
Seita.4G032700	-0.549277	1.0862e-11	Eukaryotic translation initiation factor 3 subunit G
Seita.5G364000	-0.806149	1.11236e-11	uncharacterized protein loc101775711
Seita.5G160000	-1.46449	1.13426e-11	-
Seita.9G204100	-0.99283	1.18005e-11	-
Seita.8G215300	-0.648988	1.1917e-11	cohesin subunit sa-1-like
Seita.9G096300	-0.541163	1.19383e-11	Nascent polypeptide-associated complex subunit alpha-like protein 1
Seita.9G158400	-0.573743	1.21907e-11	BTB/POZ domain-containing protein At1g30440
Seita.5G387100	-1.15207	1.28694e-11	cell division control protein 6 homolog
Seita.3G124100	-0.542172	1.45175e-11	-
Seita.4G181700	-0.522194	1.49169e-11	40S ribosomal protein S24-1
Seita.5G052100	-0.586988	1.52915e-11	Pre-mRNA-splicing factor SPF27 homolog
Seita.2G079700	-0.54426	1.5298e-11	40S ribosomal protein S2-4
Seita.2G389700	-0.516559	1.54965e-11	40s ribosomal protein sa-like
Seita.J030900	-0.54646	1.58199e-11	calreticulin precursor
Seita.3G153600	-0.559543	1.61211e-11	serine threonine protein phosphatase 2a 57 kda regulatory subunit b iota isoform-like
Seita.2G328400	-0.987426	1.61343e-11	-
Seita.2G158800	-0.761797	1.63051e-11	-
Seita.3G321500	-0.537548	1.64829e-11	Auxin response factor 24
Seita.2G080300	-0.882619	1.7249e-11	shugoshin-1 isoform x1
Seita.4G131300	-0.636135	1.79097e-11	39s ribosomal protein mitochondrial-like
Seita.7G180100	-0.561565	1.83504e-11	cytochrome b561
Seita.2G333600	-0.725342	1.84458e-11	60S ribosomal protein L38
Seita.1G113200	-0.612111	1.90962e-11	protein canopy-1-like
Seita.2G262800	-0.54698	1.99061e-11	60s ribosomal protein l32
Seita.3G013100	-0.676837	2.00365e-11	probable allantoinase 1-like
Seita.8G194500	-1.06795	2.12885e-11	dna repair protein rad51 homolog
Seita.7G022600	-1.44646	2.17986e-11	-
Seita.3G181800	-0.995531	2.23434e-11	mitochondrial import inner membrane translocase subunit tim50-like
Seita.7G228400	-0.527637	2.23963e-11	60S ribosomal protein L7-4
Seita.9G123800	-0.830182	2.27046e-11	Probable serine/threonine-protein kinase mps1
Seita.7G078400	-0.802673	2.29967e-11	-
Seita.7G206300	-0.609428	2.33552e-11	subtilisin-like protease
Seita.3G360000	-0.79295	2.39104e-11	Protein SSXT
Seita.2G112500	-0.518058	2.39503e-11	Granule-bound starch synthase 1b, chloroplastic/amyloplastic (Fragment)
Seita.1G136200	-0.560669	2.40898e-11	Proline-, glutamic acid- and leucine-rich protein 1
Seita.5G449800	-1.31841	2.55986e-11	myosin heavy chain kinase b-like
Seita.1G063800	-0.755872	2.57749e-11	Putative DNA repair protein RAD23-1
Seita.7G124100	-0.606266	2.64026e-11	60s ribosomal protein l34
Seita.9G053600	-0.517455	2.73993e-11	40s ribosomal protein s15
Seita.2G084800	-0.5975	2.74146e-11	60s ribosomal protein l24
Seita.1G081200	-0.518936	2.76131e-11	T-complex protein 1 subunit eta
Seita.3G221100	-0.59381	2.81881e-11	Rop guanine nucleotide exchange factor 1
Seita.1G323300	-1.0204	2.8818e-11	-
Seita.6G112100	-0.58775	2.90403e-11	60S ribosomal protein L17
Seita.7G284400	-0.649462	2.93008e-11	replication factor c subunit 2
Seita.9G183600	-0.634422	2.99182e-11	Uncharacterized RNA-binding protein C23E6.01c
Seita.3G085100	-0.576662	2.99778e-11	pre-mrna-splicing factor cwc22 homolog
Seita.2G137800	-0.663649	3.0179e-11	Peptidyl-prolyl cis-trans isomerase CYP19-3
Seita.7G065200	-0.519888	3.07686e-11	Eukaryotic translation initiation factor 3 subunit H
Seita.9G133000	-0.886971	3.13536e-11	Uncharacterized protein At4g38062
Seita.9G493300	-0.826818	3.14244e-11	SNAP25 homologous protein SNAP33
Seita.7G250500	-0.693192	3.18567e-11	xyloglucan endotransglucosylase hydrolase protein 9-like
Seita.1G319600	-0.787839	3.22324e-11	hva22-like protein a
Seita.9G567600	-0.547587	3.24347e-11	COP9 signalosome complex subunit 1
Seita.7G021600	-1.16895	3.29225e-11	Subtilisin-chymotrypsin inhibitor-2B (Fragment)
Seita.8G018200	-0.607715	3.2998e-11	probable leucine-rich repeat receptor-like protein kinase imk3- partial
Seita.7G160600	-0.694997	3.42762e-11	gdsl esterase lipase ltl1-like
Seita.5G191900	-0.568699	3.45319e-11	peroxidase 72-like
Seita.5G143000	-0.863344	3.51651e-11	Formin-like protein 5
Seita.1G347000	-0.561179	3.66257e-11	splicing arginine serine-rich 7
Seita.7G132400	-0.660931	3.81266e-11	Small nuclear ribonucleoprotein Sm D1
Seita.2G353800	-0.58765	3.83194e-11	-
Seita.3G149500	-0.739003	3.98885e-11	-
Seita.2G183200	-0.835175	4.04628e-11	Probable acetyltransferase type B catalytic subunit
Seita.3G029300	-0.584534	4.12919e-11	Zinc finger CCCH domain-containing protein 31
Seita.5G122400	-0.614686	4.16632e-11	Uncharacterized protein At2g34160
Seita.7G112400	-0.910029	4.2487e-11	-
Seita.3G074400	-0.859511	4.32003e-11	Serine/threonine-protein kinase PBS1
Seita.8G063500	-0.601081	4.39848e-11	DNA-directed RNA polymerases I, II, and III subunit RPABC5
Seita.2G409100	-0.755806	4.40833e-11	10 kDa chaperonin
Seita.1G046600	-0.668725	4.68461e-11	-
Seita.9G090500	-0.915758	4.77346e-11	-
Seita.4G120500	-0.823704	4.78549e-11	leaf senescence
Seita.5G221400	-0.576468	4.80291e-11	ATP synthase subunit epsilon, mitochondrial
Seita.9G148500	-0.5546	4.86396e-11	RAN GTPase-activating protein 2
Seita.2G134900	-0.664437	5.02018e-11	Cleavage and polyadenylation specificity factor subunit 2
Seita.5G151800	-1.26022	5.08111e-11	Transcription factor MUTE
Seita.9G503800	-0.627385	5.15137e-11	desi-like protein at4g17486-like
Seita.3G060700	-0.899001	5.49364e-11	uncharacterized protein loc101757525
Seita.3G062500	-0.741014	5.56532e-11	-
Seita.2G389400	-0.536086	5.58198e-11	3-oxoacyl-[acyl-carrier-protein] synthase I, chloroplastic
Seita.1G108200	-0.552649	5.74142e-11	Histone deacetylase complex subunit SAP18
Seita.9G182700	-0.690182	6.03583e-11	-
Seita.3G150300	-0.640014	6.21381e-11	50s ribosomal protein mitochondrial-like
Seita.1G326500	-0.537778	6.29888e-11	Polyadenylate-binding protein 2
Seita.5G007200	-1.08306	6.36656e-11	transducin wd40 repeat-like superfamily protein
Seita.5G155100	-0.714823	6.46505e-11	peroxidase 1-like
Seita.7G056700	-1.39206	6.51482e-11	-
Seita.3G227700	-0.660017	6.72471e-11	U6 snRNA-associated Sm-like protein LSm3
Seita.3G288200	-1.03914	7.20994e-11	-
Seita.9G226800	-0.880756	7.38081e-11	peptide transporter ptr3-a-like
Seita.2G445000	-0.696772	7.51443e-11	2-oxoglutarate mitochondrial-like
Seita.2G204900	-0.531595	7.54251e-11	Probable methyltransferase PMT2
Seita.1G221800	-0.503614	7.53921e-11	Glyceraldehyde-3-phosphate dehydrogenase, cytosolic 3
Seita.7G158100	-0.911188	7.77941e-11	-
Seita.6G107500	-0.695481	8.37432e-11	WD repeat-containing protein ATEG_03285
Seita.2G292900	-0.834122	8.74554e-11	serine threonine protein phosphatase 2a 57 kda regulatory subunit b alpha isoform-like
Seita.2G218100	-0.674756	8.86754e-11	heat shock 70 kda mitochondrial-like
Seita.5G129300	-1.12734	8.99548e-11	TSL-kinase interacting protein 1
Seita.4G052500	-0.511283	9.0212e-11	T-complex protein 1 subunit alpha
Seita.2G385600	-0.658128	9.07908e-11	phd finger protein alfin-like 9-like
Seita.9G468800	-0.562669	9.15098e-11	40S ribosomal protein S20
Seita.7G190300	-0.601174	9.24293e-11	T-complex protein 1 subunit alpha
Seita.9G525900	-1.05498	9.35694e-11	Potential protein lysine methyltransferase SET5
Seita.1G214400	-0.974988	9.59218e-11	uncharacterized protein loc101759908
Seita.8G001800	-0.886171	9.81054e-11	Dof zinc finger protein PBF
Seita.9G057400	-0.573813	1.00643e-10	h aca ribonucleoprotein complex subunit 3-like protein
Seita.4G235000	-0.527769	1.00973e-10	elongation factor 1-gamma 3
Seita.5G272900	-0.569068	1.0121e-10	Serine/threonine protein phosphatase 2A 57 kDa regulatory subunit B' iota isoform
Seita.2G188400	-1.19606	1.03545e-10	-
Seita.6G204000	-0.507039	1.05323e-10	60S ribosomal protein L31
Seita.1G091900	-0.546944	1.07392e-10	Squamosa promoter-binding-like protein 3
Seita.5G454100	-0.537504	1.08045e-10	---
Seita.2G361100	-0.686756	1.09021e-10	uncharacterized protein at4g14342-like
Seita.7G134600	-0.563915	1.19313e-10	60S ribosomal protein L6-3
Seita.1G267500	-0.5986	1.20284e-10	-
Seita.2G128700	-0.504836	1.21837e-10	glycine-rich rna-binding protein mitochondrial-like
Seita.3G086800	-0.976692	1.28883e-10	DNA polymerase alpha subunit B
Seita.7G128300	-0.665003	1.31313e-10	gasa-like protein
Seita.9G414700	-0.837599	1.33357e-10	probable inactive receptor kinase at5g58300
Seita.5G068900	-0.700649	1.40793e-10	c-type lectin receptor-like tyrosine-protein kinase at1g52310-like isoform x1
Seita.5G374600	-0.600898	1.47842e-10	40s ribosomal protein s15a-1
Seita.9G476300	-0.881663	1.51558e-10	anaphase-promoting complex subunit 6-like
Seita.3G394000	-0.510186	1.52505e-10	Auxin response factor 25
Seita.4G213000	-0.595932	1.52754e-10	Cell division cycle protein 27 homolog B
Seita.9G442200	-0.579625	1.56048e-10	Transmembrane protein 209
Seita.9G281100	-0.689719	1.62885e-10	uncharacterized protein loc101775661
Seita.3G096300	-1.04545	1.66428e-10	A/G-specific adenine DNA glycosylase
Seita.9G417800	-0.52332	1.71439e-10	-
Seita.3G040000	-0.55757	1.71973e-10	nucleolar mif4g domain-containing protein 1-like
Seita.4G220500	-0.824394	1.74498e-10	-
Seita.2G013600	-0.618054	1.75983e-10	l-ascorbate oxidase homolog
Seita.9G224700	-1.43905	1.77979e-10	-
Seita.8G190900	-0.670873	1.83937e-10	beta-expansin 1a isoform x1
Seita.3G198600	-0.854833	1.85185e-10	xylogen-like protein 11-like
Seita.3G263000	-0.508324	1.96026e-10	acyl carrier protein
Seita.3G060600	-2.07857	1.99646e-10	serine threonine-protein kinase receptor
Seita.8G166100	-0.578473	2.03448e-10	ribosomal protein l4 l1 family isoform 1
Seita.3G263200	-1.19281	2.03553e-10	PAX-interacting protein 1
Seita.7G165800	-0.620155	2.12815e-10	Importin subunit beta-1
Seita.2G195700	-0.556488	2.1458e-10	-
Seita.9G407800	-0.514652	2.15343e-10	Ribosome biogenesis protein NSA2 homolog
Seita.9G236500	-1.23869	2.20917e-10	-
Seita.8G252600	-0.565911	2.24202e-10	GDSL esterase/lipase CPRD49
Seita.6G222100	-0.533213	2.24689e-10	60S ribosomal protein L17
Seita.9G044700	-0.509537	2.29613e-10	40S ribosomal protein S2-4
Seita.7G210100	-1.33794	2.29949e-10	uncharacterized protein tcm_016143
Seita.4G191100	-1.24524	2.36443e-10	uncharacterized protein loc101760822
Seita.2G266800	-0.745244	2.40673e-10	Nuclear transport factor 2
Seita.1G047100	-0.8704	2.41808e-10	-
Seita.7G307800	-0.908744	2.42077e-10	Probable inactive serine/threonine-protein kinase bub1
Seita.2G344700	-0.517168	2.42297e-10	60S ribosomal protein L38
Seita.1G301200	-0.614861	2.45666e-10	-
Seita.8G046100	-0.501293	2.47069e-10	Alba-like protein C9orf23 homolog
Seita.2G380200	-0.732786	2.51726e-10	Ribosome biogenesis protein WDR12 homolog
Seita.4G289400	-0.561137	2.61513e-10	Gibberellin-regulated protein 2
Seita.8G142000	-0.622767	2.67882e-10	probable xyloglucan endotransglucosylase hydrolase-like
Seita.1G272000	-0.700946	2.78115e-10	Rho GTPase-activating protein gacA
Seita.3G326000	-0.50375	2.80873e-10	Serine/arginine-rich splicing factor 12
Seita.6G007200	-0.503737	2.85206e-10	Eukaryotic translation initiation factor 2 subunit 3
Seita.3G205000	-0.540608	2.88516e-10	40S ribosomal protein S26
Seita.6G140600	-0.688688	2.92952e-10	-
Seita.7G244600	-0.579865	2.93138e-10	u3 small nucleolar rna-associated protein 15 homolog
Seita.6G214400	-0.625563	2.9962e-10	Methyltransferase-like protein 13
Seita.7G260100	-1.02437	3.00028e-10	uncharacterized protein loc101762780
Seita.3G199800	-0.56133	3.00284e-10	60s ribosomal protein l24
Seita.7G159500	-0.853088	3.02095e-10	probable serine incorporator-like
Seita.2G404800	-0.607754	3.03094e-10	H/ACA ribonucleoprotein complex subunit 4
Seita.6G218600	-0.69299	3.097e-10	60s ribosomal protein l32
Seita.2G142600	-0.65418	3.11731e-10	Probable protein arginine N-methyltransferase 3
Seita.9G315300	-0.505059	3.14087e-10	Eukaryotic translation initiation factor 3 subunit B
Seita.1G323900	-0.595706	3.15535e-10	lipoxygenase homology domain-containing protein 1-like
Seita.9G433500	-0.730497	3.17814e-10	-
Seita.5G056700	-0.576688	3.3762e-10	Probable U6 snRNA-associated Sm-like protein LSm4
Seita.6G144100	-0.92991	3.38416e-10	DNA repair protein XRCC1
Seita.5G241400	-0.631142	3.3904e-10	single-stranded dna-binding mitochondrial-like
Seita.7G158500	-0.52157	3.40137e-10	Nucleolar and coiled-body phosphoprotein 1
Seita.5G124600	-0.573903	3.42845e-10	-
Seita.9G128000	-0.535082	3.43069e-10	N-alpha-acetyltransferase 20
Seita.6G087800	-1.15355	3.45639e-10	endoglucanase 19-like
Seita.1G341700	-0.53413	3.57479e-10	rrp12-like protein
Seita.2G333000	-0.813407	3.58325e-10	Abnormal spindle-like microcephaly-associated protein homolog
Seita.9G384200	-0.59064	3.65928e-10	40S ribosomal protein S9-2
Seita.2G142300	-0.745723	3.86895e-10	-
Seita.7G224500	-0.573415	3.92205e-10	growth-regulating factor
Seita.7G147600	-1.22113	4.06363e-10	protein binding protein
Seita.3G119900	-0.521894	4.10106e-10	Proteasomal ubiquitin receptor ADRM1
Seita.9G149200	-0.842877	4.22077e-10	uncharacterized protein at4g15545-like isoform x1
Seita.9G409100	-0.558109	4.32809e-10	60S ribosomal protein L22-2
Seita.3G037200	-0.515369	4.34351e-10	transport inhibitor response 1-like protein os05g0150500
Seita.2G254300	-0.674944	4.39636e-10	Squamosa promoter-binding-like protein 17
Seita.3G305300	-0.599569	4.57479e-10	-
Seita.9G492400	-0.510478	4.62142e-10	protein transport protein sec61 subunit alpha-like
Seita.4G200600	-0.7986	4.64791e-10	-
Seita.5G350700	-0.567264	4.72636e-10	uncharacterized protein loc101760576
Seita.9G471700	-0.807329	4.8785e-10	auxin transporter-like protein 3-like
Seita.1G002100	-0.564398	5.26953e-10	structural constituent of ribosome
Seita.9G217100	-0.614504	5.60674e-10	mitochondrial import inner membrane translocase subunit tim9
Seita.1G092100	-0.54534	6.19862e-10	Protein arginine N-methyltransferase 5
Seita.1G092300	-0.57413	6.20494e-10	mki67 fha domain-interacting nucleolar phospho
Seita.4G190600	-0.643547	6.23561e-10	uncharacterized protein loc101758517
Seita.3G184600	-0.795484	6.47789e-10	cxc domain containing tso1-like protein 1
Seita.8G072500	-2.57217	6.5436e-10	cysteine proteinase inhibitor 8-like
Seita.4G091900	-0.621596	6.64032e-10	Annexin D7
Seita.5G138400	-2.92412	6.75764e-10	-
Seita.3G154500	-0.860711	7.02423e-10	histone chaperone asf1b-like
Seita.2G368300	-0.743912	7.07726e-10	RuvB-like 2
Seita.1G065900	-0.620409	7.11472e-10	Probable small nuclear ribonucleoprotein F
Seita.7G100500	-0.57497	7.25123e-10	serine threonine-protein kinase sapk7
Seita.2G267600	-0.75977	7.28921e-10	pollen ole e 1 allergen and extensin family
Seita.9G128300	-0.524714	7.46892e-10	Pescadillo homolog
Seita.9G485200	-1.21002	7.49662e-10	UDP-3-O-[3-hydroxymyristoyl] N-acetylglucosamine deacetylase
Seita.1G110700	-0.668104	7.68348e-10	GDSL esterase/lipase At5g55050
Seita.4G242400	-0.510573	7.83868e-10	-
Seita.2G236300	-1.14574	7.87425e-10	ZF-HD homeobox protein At4g24660
Seita.5G325100	-0.749727	7.91119e-10	Tubby-like F-box protein 2
Seita.8G213100	-0.522962	8.12526e-10	Nuclear pore complex protein Nup107
Seita.1G052100	-0.682521	8.30579e-10	Mediator of RNA polymerase II transcription subunit 18
Seita.5G228000	-0.694435	8.42595e-10	-
Seita.8G229600	-1.02572	8.61801e-10	Pentatricopeptide repeat-containing protein At1g09190
Seita.1G236300	-0.5296	8.76297e-10	h aca ribonucleoprotein complex subunit 3-like protein
Seita.3G147500	-0.578335	8.84082e-10	DnaJ homolog subfamily B member 4
Seita.1G181600	-1.0885	8.86543e-10	Exosome complex component RRP45
Seita.8G057400	-0.604769	9.22178e-10	Protein FAM63B
Seita.6G213100	-0.548682	9.30368e-10	-
Seita.9G157200	-0.884278	9.42248e-10	beta-expansin 4 precursor
Seita.5G049800	-0.579603	1.00072e-09	Probable U3 small nucleolar RNA-associated protein 7
Seita.5G425700	-1.21974	1.06312e-09	epidermal patterning factor-like protein 9
Seita.5G358600	-0.521003	1.09622e-09	60s ribosomal protein l24
Seita.4G009500	-0.513195	1.15782e-09	guanine nucleotide-binding protein alpha-2 subunit
Seita.5G001800	-1.0261	1.17016e-09	Kinesin-4
Seita.4G049300	-0.744811	1.21059e-09	protein polar localization during asymmetric division and redistribution-like
Seita.1G141500	-0.553993	1.27996e-09	Apoptosis inhibitor 5
Seita.4G092300	-0.591472	1.28787e-09	40s ribosomal protein s15a-1
Seita.2G383000	-0.542336	1.29865e-09	mads-box transcription factor 18-like
Seita.9G214900	-0.696807	1.36142e-09	50s ribosomal protein l18
Seita.9G038700	-0.53585	1.37439e-09	Ethylene-responsive transcription factor ERF110
Seita.4G084500	-1.12459	1.37669e-09	-
Seita.4G007500	-0.53873	1.37787e-09	Probable prefoldin subunit 2
Seita.3G216500	-0.548856	1.4434e-09	histone -like
Seita.9G175100	-0.505167	1.47904e-09	Protein DEK
Seita.9G510400	-0.695568	1.49037e-09	protein binding protein
Seita.5G173500	-0.649107	1.49842e-09	Glycine-rich RNA-binding protein
Seita.2G197200	-0.750718	1.55092e-09	probable xyloglucan endotransglucosylase hydrolase protein 28-like
Seita.3G198100	-1.24518	1.63625e-09	cenh3
Seita.2G044300	-0.589778	1.6747e-09	small nuclear ribonucleoprotein-associated protein b -like
Seita.3G238500	-0.541405	1.68154e-09	phd finger protein
Seita.9G155400	-0.55731	1.68667e-09	-
Seita.5G096600	-0.556438	1.6889e-09	60s ribosomal protein l26-1-like
Seita.8G251000	-0.934576	1.76096e-09	thaumatin-like protein
Seita.9G035900	-0.589636	1.80369e-09	40S ribosomal protein S23
Seita.3G397900	-0.684976	1.88783e-09	Anaphase-promoting complex subunit 5
Seita.3G140900	-0.82554	1.90472e-09	Protein timeless homolog
Seita.3G153800	-0.687283	1.92364e-09	-
Seita.5G288600	-0.526702	1.92802e-09	60S ribosomal protein L28-1
Seita.1G339800	-0.739415	1.9499e-09	-
Seita.2G018800	-0.544696	1.95158e-09	Histone-binding protein N1/N2
Seita.9G532100	-1.22285	2.08164e-09	epidermal patterning factor-like protein 4
Seita.5G074400	-0.550013	2.14407e-09	piriformospora indica-insensitive protein 2-like
Seita.4G215100	-0.711783	2.14346e-09	ribose-phosphate pyrophosphokinase chloroplastic-like
Seita.9G411200	-0.64688	2.25735e-09	transcription factor bhlh61-like
Seita.2G378100	-1.3321	2.26683e-09	Zinc finger Ran-binding domain-containing protein 3
Seita.2G298100	-0.609394	2.29677e-09	lysm domain-containing gpi-anchored protein 2
Seita.1G119400	-0.527885	2.31734e-09	60s ribosomal protein l37
Seita.5G242200	-0.719778	2.34692e-09	-
Seita.6G189500	-1.30553	2.38699e-09	epidermal patterning factor-like protein 1-like
Seita.9G288500	-0.574708	2.40291e-09	tpa: thaumatin domain family protein
Seita.5G155300	-0.649699	2.48728e-09	peroxidase
Seita.1G339200	-0.872982	2.52024e-09	-
Seita.9G108500	-0.785834	2.55706e-09	FHA domain-containing protein At4g14490
Seita.2G440500	-0.607179	2.57112e-09	Serine/threonine-protein kinase 36
Seita.4G131400	-0.510453	2.62986e-09	Serine/threonine-protein phosphatase 4 regulatory subunit 2
Seita.7G220700	-0.699039	2.70071e-09	Protein vip1
Seita.4G048700	-0.987283	2.7256e-09	Anaphase-promoting complex subunit 10
Seita.9G053500	-0.518979	2.80196e-09	Histone H1
Seita.2G176200	-2.10205	2.80577e-09	-
Seita.7G203200	-0.96502	2.85297e-09	Replication factor C subunit 2
Seita.2G293600	-1.04583	2.86417e-09	Anthranilate N-benzoyltransferase protein 1
Seita.2G121800	-0.797896	2.94004e-09	alpha-galactosidase precursor
Seita.6G216200	-1.25324	3.01564e-09	Speckle-type POZ protein
Seita.9G172000	-0.92177	3.30296e-09	-
Seita.6G149300	-0.585823	3.33351e-09	nucleobase-ascorbate transporter 6-like
Seita.5G082700	-1.28649	3.36459e-09	-
Seita.3G163300	-0.948411	3.38575e-09	protein iq-domain 1-like
Seita.9G059600	-0.531112	3.42565e-09	YTH domain family protein 2
Seita.1G234900	-2.67364	3.46336e-09	-
Seita.2G204500	-0.634368	3.51067e-09	ZF-HD homeobox protein At5g65410
Seita.7G288200	-0.664758	3.55754e-09	Transcription factor PCF3
Seita.7G267200	-0.508888	3.56704e-09	u1 small nuclear ribonucleoprotein a
Seita.3G105000	-1.31338	3.62387e-09	-
Seita.9G174300	-0.5659	3.63344e-09	nucleolar protein 14-like
Seita.7G113400	-0.600361	3.67034e-09	peptidyl-prolyl cis-trans isomerase fkbp53-like
Seita.3G036800	-0.51749	3.6741e-09	histidyl-trna synthetase
Seita.9G531000	-0.616701	3.70098e-09	3-ketoacyl- synthase 19-like
Seita.1G034900	-1.15109	3.74836e-09	-
Seita.6G236300	-0.515971	4.00788e-09	rna-binding protein
Seita.9G288400	-0.885599	4.0364e-09	thaumatin-like protein 1 precursor
Seita.9G029600	-0.615916	4.05887e-09	uncharacterized protein tcm_011954
Seita.5G128100	-0.653524	4.15257e-09	-
Seita.3G097700	-0.936181	4.27763e-09	DNA polymerase III subunit gamma/tau
Seita.5G015600	-0.816999	4.44432e-09	-
Seita.3G073400	-0.901125	4.50897e-09	ctd small phosphatase-like
Seita.5G078900	-0.882414	4.63293e-09	-
Seita.3G188000	-0.72991	4.64998e-09	1-acyl-sn-glycerol-3-phosphate acyltransferase 4
Seita.8G084400	-0.640061	4.68974e-09	PHD finger protein At1g33420
Seita.2G374000	-0.781786	4.76895e-09	Scarecrow-like protein 32
Seita.2G434400	-0.510482	4.88251e-09	Eukaryotic translation initiation factor 2 subunit beta
Seita.1G069100	-1.0108	4.88764e-09	-
Seita.3G270100	-0.685317	4.94422e-09	-
Seita.9G541200	-0.526229	5.35334e-09	Cyclin-dependent kinases regulatory subunit 1
Seita.6G087300	-0.699483	5.44368e-09	-
Seita.9G321100	-0.634636	5.68589e-09	---
Seita.9G028700	-0.791651	5.98639e-09	-
Seita.5G091400	-0.637423	6.0456e-09	probable leucine-rich repeat receptor-like protein kinase at1g68400-like
Seita.9G152900	-0.579252	6.28852e-09	Multiple C2 and transmembrane domain-containing protein 1
Seita.3G153000	-0.560062	6.31825e-09	ribosomal protein l35a
Seita.7G291300	-0.709083	6.32383e-09	Serine-rich adhesin for platelets
Seita.7G156600	-0.58342	6.33839e-09	Sister chromatid cohesion protein PDS5 homolog B-B
Seita.7G084400	-0.636722	6.61028e-09	-
Seita.7G030800	-0.833501	6.6405e-09	Putative SWI/SNF-related matrix-associated actin-dependent regulator of chromatin subfamily A member 3-like 3
Seita.9G435800	-1.162	6.80524e-09	uncharacterized protein loc101756085
Seita.1G003700	-0.513848	6.88051e-09	-
Seita.3G066900	-0.544713	6.90285e-09	Pumilio homolog 2
Seita.8G226800	-1.4717	6.91421e-09	Cysteine-rich receptor-like protein kinase 28
Seita.4G288300	-0.554194	7.08084e-09	callose synthase 3-like
Seita.5G360800	-0.522852	7.10316e-09	Probable inactive receptor kinase At5g58300
Seita.2G244200	-0.599045	7.22088e-09	Protein kinase G11A
Seita.1G073500	-0.528101	7.40093e-09	60S ribosomal protein L27a-2
Seita.4G085700	-0.995975	7.46885e-09	Zinc finger protein 6
Seita.1G348500	-0.75036	7.54938e-09	-
Seita.9G433400	-0.530902	7.7814e-09	protein phosphatase 2c family protein
Seita.5G414400	-0.558677	8.01337e-09	50s ribosomal protein l13
Seita.7G093300	-0.848767	8.35242e-09	Copper transporter 6
Seita.4G124900	-0.621117	8.35109e-09	Myosin-3
Seita.9G006800	-0.824477	8.38886e-09	-
Seita.6G177100	-0.923847	8.40415e-09	dna polymerase epsilon subunit 2-like
Seita.2G381700	-0.655084	8.5245e-09	Putative G3BP-like protein
Seita.8G092200	-0.810358	8.69376e-09	Auxin-responsive protein IAA27
Seita.6G192400	-0.508178	8.87954e-09	Protein gar2
Seita.7G133100	-0.689356	8.97073e-09	Probable WRKY transcription factor 2
Seita.6G134800	-0.654087	9.04094e-09	thionin osthi1
Seita.2G430800	-1.14589	9.19263e-09	transcription factor bhlh61-like
Seita.7G264700	-0.872052	9.27352e-09	Small RNA degrading nuclease 3
Seita.3G161600	-0.511414	9.41227e-09	Farnesyl pyrophosphate synthase
Seita.9G285600	-0.620582	9.60349e-09	Nucleoporin NUP188 homolog
Seita.7G201600	-1.74786	9.64682e-09	Putative Myb family transcription factor At1g14600
Seita.5G180900	-0.531292	9.69259e-09	Fimbrin-like protein 2
Seita.9G082100	-0.713478	9.76189e-09	Arginine N-methyltransferase 2
Seita.5G471000	-0.599349	1.09083e-08	dnaj homolog subfamily c member 3 homolog
Seita.5G061400	-0.589286	1.10732e-08	50s ribosomal protein l3-2
Seita.7G138000	-0.904525	1.11011e-08	pachytene checkpoint protein 2 homolog
Seita.4G114600	-0.561448	1.13658e-08	Ribonucleoside-diphosphate reductase small chain
Seita.3G183600	-0.870536	1.13984e-08	Protein BREAST CANCER SUSCEPTIBILITY 1 homolog
Seita.9G082700	-0.577699	1.1677e-08	Zinc finger protein ZPR1
Seita.6G213200	-0.919543	1.17373e-08	-
Seita.6G202700	-0.949705	1.2576e-08	-
Seita.9G197500	-0.604666	1.27924e-08	monocopper oxidase-like protein sku5-like
Seita.8G057700	-0.786489	1.29253e-08	Fanconi anemia group M protein
Seita.5G145400	-0.514793	1.2923e-08	RAN GTPase-activating protein 1
Seita.2G088500	-0.567553	1.31819e-08	Probable receptor-like protein kinase At2g42960
Seita.1G273700	-0.560477	1.32362e-08	mitochondrial import inner membrane translocase subunit tim13-like
Seita.2G401600	-0.600588	1.32812e-08	Exosome complex component MTR3
Seita.3G184700	-0.623963	1.33507e-08	Multisubstrate pseudouridine synthase 7
Seita.4G216500	-1.35567	1.3968e-08	Protein gamma response 1
Seita.9G028900	-0.5723	1.40847e-08	mitochondrial import inner membrane translocase subunit tim10-like
Seita.9G436100	-0.506398	1.43057e-08	spliceosomal protein
Seita.3G020000	-0.520052	1.43754e-08	auxin response factor
Seita.5G219900	-0.755854	1.46139e-08	-
Seita.3G065300	-0.650564	1.46564e-08	replication protein a 70 kda dna-binding subunit
Seita.6G196800	-0.790817	1.49246e-08	rna polymerase ii elongation factor ell3 isoform 1
Seita.7G177700	-0.576575	1.51182e-08	-
Seita.8G099000	-1.54322	1.52846e-08	Alcohol dehydrogenase 2
Seita.5G323800	-0.574038	1.55025e-08	Interactor of constitutive active ROPs 1
Seita.4G002100	-0.535731	1.54976e-08	uncharacterized protein at4g28440-like
Seita.5G338600	-1.05024	1.57251e-08	Exonuclease 1
Seita.4G156300	-0.939172	1.59378e-08	-
Seita.1G125500	-0.75999	1.6081e-08	probable xyloglucan endotransglucosylase hydrolase protein 26-like
Seita.9G484200	-0.546272	1.61175e-08	Nuclear pore complex protein Nup133
Seita.4G100200	-0.551092	1.63093e-08	Nuclear migration protein nudC
Seita.5G025100	-1.34334	1.73862e-08	-
Seita.9G206700	-0.558905	1.7429e-08	Nucleolar complex protein 2 homolog
Seita.3G066000	-0.963882	1.75347e-08	kinetochore protein spc25-like
Seita.5G428400	-0.557845	1.76123e-08	Protein XRI1
Seita.9G228900	-0.5515	1.7876e-08	u-box domain-containing protein 72-like
Seita.9G547000	-0.709669	1.81535e-08	Cyclin-dependent kinase inhibitor 5
Seita.7G304700	-0.637692	1.84435e-08	Bis(5'-adenosyl)-triphosphatase
Seita.1G285800	-1.41027	1.86685e-08	-
Seita.1G237100	-0.576676	1.87066e-08	-
Seita.8G011000	-0.803466	1.92563e-08	Cyclin-dependent kinase B1-1
Seita.9G003000	-0.565978	1.94427e-08	gdsl esterase lipase exl3
Seita.9G515000	-0.959502	1.94762e-08	origin recognition complex subunit 2
Seita.3G366000	-1.46511	1.95373e-08	-
Seita.5G123100	-0.516936	1.96116e-08	nadh-cytochrome b5 reductase-like protein
Seita.3G354100	-0.531178	2.00316e-08	2 -deoxymugineic-acid 2 -dioxygenase-like
Seita.9G154800	-0.875919	2.0096e-08	Uncharacterized protein At5g39865
Seita.8G037700	-0.835518	2.06191e-08	uncharacterized protein loc101764686 isoform x2
Seita.9G142000	-0.55638	2.0862e-08	duf21 domain-containing protein at2g14520-like
Seita.3G171600	-0.524325	2.12854e-08	seed maturation protein
Seita.6G184500	-0.530559	2.17986e-08	-
Seita.9G248900	-0.598175	2.22334e-08	protein chloroplastic-like
Seita.5G399300	-0.545859	2.24996e-08	beta-galactosidase 3
Seita.9G327700	-0.816302	2.28899e-08	14 kda proline-rich
Seita.1G364500	-0.859571	2.29729e-08	multiple c2 and transmembrane domain-containing protein 1
Seita.8G031300	-0.651512	2.3052e-08	probable leucine-rich repeat receptor-like protein kinase at1g68400-like
Seita.1G285600	-1.26931	2.32339e-08	-
Seita.7G276900	-0.576698	2.34962e-08	DNA-directed RNA polymerases I and III subunit RPAC2
Seita.3G334500	-0.58833	2.41327e-08	prefoldin subunit 3
Seita.9G045200	-0.629614	2.47062e-08	OTU domain-containing protein 6B
Seita.9G120900	-0.828197	2.49016e-08	basic blue
Seita.1G266300	-0.746003	2.72574e-08	-
Seita.4G164300	-1.13073	2.73829e-08	arabinogalactan peptide 16-like
Seita.1G205400	-0.700174	2.83339e-08	-
Seita.8G007000	-0.846598	2.91351e-08	Cell division control protein 45 homolog
Seita.9G389400	-0.586861	2.94422e-08	Serine/arginine-rich splicing factor 10
Seita.9G545400	-0.6957	3.11408e-08	Cysteine-rich repeat secretory protein 3
Seita.2G255100	-0.773551	3.12488e-08	loc100283408 isoform x1
Seita.5G130900	-0.519652	3.13775e-08	post-gpi attachment to proteins factor 3-like
Seita.9G344500	-0.717558	3.19914e-08	c-terminal binding protein an-like
Seita.4G114400	-0.641899	3.23026e-08	signal recognition particle 9 kda protein
Seita.9G067600	-0.665648	3.2397e-08	reticulon-like protein b8
Seita.9G433900	-1.2372	3.23871e-08	-
Seita.4G124500	-0.571729	3.26532e-08	phosphatidylinositol 4-kinase gamma 7-like
Seita.6G101100	-0.939111	3.31516e-08	Sister chromatid cohesion 1 protein 3
Seita.2G161300	-0.872544	3.45494e-08	protein endosperm defective 1-like
Seita.9G570000	-1.34885	3.49196e-08	-
Seita.7G280000	-0.554426	3.4905e-08	Acetyl-CoA acetyltransferase, cytosolic 1
Seita.3G108300	-0.671501	3.51481e-08	Glutamine--tRNA ligase
Seita.2G238800	-1.07756	3.65921e-08	protein transparent testa 12-like
Seita.2G387500	-0.528096	3.81321e-08	60S ribosomal protein L27a-3
Seita.4G270500	-0.647044	3.82519e-08	Activator of 90 kDa heat shock protein ATPase homolog 2
Seita.3G040100	-0.809305	3.85959e-08	PAX-interacting protein 1
Seita.5G099100	-0.639129	3.87867e-08	uncharacterized protein mitochondrial-like
Seita.8G159800	-0.834453	3.89887e-08	Clumping factor A
Seita.1G041200	-0.525467	3.91123e-08	-
Seita.9G092800	-0.647339	3.93336e-08	Inhibitor of growth protein 4
Seita.5G414500	-0.540147	3.95969e-08	os01g67210-like protein
Seita.5G467400	-0.6102	4.09187e-08	Pentatricopeptide repeat-containing protein At3g48250, chloroplastic
Seita.3G170300	-0.858138	4.11995e-08	-
Seita.5G187600	-2.26	4.13511e-08	3-ketoacyl- synthase 6-like
Seita.3G314700	-1.12849	4.46567e-08	ankyrin repeat-containing protein at5g02620-like
Seita.3G013200	-1.06315	4.58929e-08	-
Seita.3G122500	-0.530338	4.70986e-08	Microspherule protein 1
Seita.5G391700	-0.924016	4.75174e-08	-
Seita.9G489000	-1.02668	4.75858e-08	myosin-related isoform 1
Seita.5G338100	-0.566394	4.79528e-08	Glucan endo-1,3-beta-glucosidase 1
Seita.3G348500	-0.52929	4.89991e-08	-
Seita.3G109500	-0.617226	4.90308e-08	proteasome subunit beta type 7-a precursor
Seita.4G258900	-0.720143	4.96417e-08	phosphosulfolactate synthase-related protein
Seita.1G171300	-1.66803	4.9801e-08	Glutaredoxin-C5
Seita.9G025200	-0.514712	5.02909e-08	GATA transcription factor 23
Seita.1G230900	-0.526294	5.13839e-08	Sister chromatid cohesion protein PDS5 homolog B-B
Seita.5G331500	-0.571021	5.19633e-08	probable atp-dependent rna helicase dhx36-like
Seita.9G128400	-0.900941	5.23599e-08	denticleless protein homolog
Seita.2G099900	-1.12456	5.48084e-08	Deoxycytidine kinase
Seita.7G121500	-0.545386	5.49851e-08	lipoxygenase homology domain-containing protein 1-like
Seita.3G368100	-0.590513	5.50917e-08	tpa: cyclin superfamily
Seita.7G266800	-0.737918	5.60075e-08	Gamma-tubulin complex component 4 homolog
Seita.5G207600	-0.705338	5.81309e-08	Prostaglandin E synthase 2
Seita.5G468400	-0.96467	5.83944e-08	Probable WRKY transcription factor 49
Seita.9G273100	-0.513324	5.90944e-08	-
Seita.2G170700	-1.18083	6.05896e-08	Protein TRANSPARENT TESTA 1
Seita.8G210200	-0.870389	6.07929e-08	purine permease 3-like
Seita.7G182500	-0.558555	6.08722e-08	Heat shock protein STI
Seita.1G265700	-0.676513	6.16056e-08	Transmembrane protein 208
Seita.5G180400	-0.555814	6.23385e-08	Chaperone protein dnaJ 15
Seita.3G280800	-0.521145	6.23349e-08	40s ribosomal protein s7
Seita.9G038800	-0.688409	6.29902e-08	kh domain-containing protein spin1-like
Seita.2G426200	-0.570459	6.464e-08	-
Seita.4G204700	-0.67804	6.49835e-08	Floral homeotic protein APETALA 2
Seita.6G204500	-0.534512	6.89442e-08	probable inactive leucine-rich repeat receptor-like protein kinase at1g66830
Seita.7G334100	-0.510602	6.92188e-08	FGFR1 oncogene partner
Seita.9G110500	-0.711216	7.08874e-08	Protein will die slowly
Seita.7G097600	-0.572196	7.13228e-08	Probable helicase DDB_G0274399
Seita.7G297200	-0.804805	7.29804e-08	-
Seita.7G213900	-0.522726	7.31575e-08	probable s-acyltransferase at4g15080-like
Seita.9G519300	-0.634559	7.32031e-08	Tubulin--tyrosine ligase-like protein 12
Seita.3G174700	-0.521773	7.42743e-08	Kinesin-4
Seita.2G081200	-0.646252	7.671e-08	protein spinster
Seita.5G422200	-0.850622	7.75401e-08	Histone deacetylase HDT2
Seita.2G372500	-0.696019	7.79962e-08	Root phototropism protein 3
Seita.2G328700	-0.673054	7.89002e-08	ATP-dependent helicase rhp16
Seita.7G100400	-0.545842	8.0468e-08	-
Seita.3G076100	-1.06743	8.08943e-08	endo-beta- -glucanase
Seita.7G051000	-0.507638	8.15704e-08	50S ribosomal protein L27
Seita.3G047200	-0.960288	8.424e-08	-
Seita.2G153700	-0.594095	8.58378e-08	casp-like protein os09g0249400
Seita.9G571900	-0.615197	8.60082e-08	-
Seita.9G333900	-0.973302	8.69269e-08	-
Seita.2G175000	-0.907846	8.74688e-08	loc100282916 isoform x1
Seita.4G114200	-0.572605	8.77556e-08	endoglucanase 1 precursor
Seita.2G090200	-1.37745	8.80764e-08	proton-coupled amino acid transporter 3-like
Seita.2G058000	-0.646661	8.82815e-08	Disease resistance protein At4g27190
Seita.7G065300	-0.760643	8.84899e-08	Protein XRI1
Seita.7G295600	-0.505875	8.88784e-08	transcription factor lhw-like
Seita.2G402800	-0.723813	9.09612e-08	loc100285628 isoform x1
Seita.7G140500	-0.503902	9.33397e-08	peptide methionine sulfoxide reductase a2-1-like
Seita.3G304100	-1.11008	9.91282e-08	Probable tyrosine-protein phosphatase At1g05000
Seita.9G206600	-0.541665	9.95157e-08	DNA-directed RNA polymerase I subunit RPA2
Seita.3G148000	-1.78433	1.00859e-07	-
Seita.8G020000	-0.581789	1.01352e-07	mRNA turnover protein 4 homolog
Seita.2G401100	-0.549874	1.02013e-07	probable mannan synthase 7-like
Seita.7G134400	-0.73112	1.07339e-07	uncharacterized protein loc101776286 isoform x1
Seita.7G097800	-0.590696	1.07493e-07	COP9 signalosome complex subunit 8
Seita.2G111900	-0.542348	1.07732e-07	Exportin-1
Seita.9G006200	-0.724926	1.08225e-07	exosome complex exonuclease rrp46 homolog
Seita.3G051600	-0.65618	1.09335e-07	-
Seita.5G187700	-0.92662	1.10419e-07	3-ketoacyl- synthase 6-like
Seita.9G513500	-0.717981	1.10913e-07	protein chloroplastic-like
Seita.3G185900	-0.575635	1.13513e-07	60S ribosomal protein L38
Seita.5G042800	-0.622058	1.13636e-07	Mitochondrial import receptor subunit TOM40 homolog 1
Seita.7G052400	-1.38026	1.15013e-07	Auxin-induced protein PCNT115
Seita.9G504400	-0.575734	1.15053e-07	Zinc finger protein MAGPIE
Seita.9G269900	-0.500626	1.15158e-07	protein phosphatase 2c containing expressed
Seita.1G344400	-0.77835	1.18582e-07	Anaphase-promoting complex subunit 4
Seita.9G173600	-0.784868	1.20343e-07	Peptidyl-prolyl cis-trans isomerase E
Seita.4G202300	-0.708395	1.22104e-07	kda proline-rich
Seita.4G073700	-0.502489	1.2253e-07	plasma membrane
Seita.8G077600	-0.920313	1.24918e-07	Putative protease Do-like 14
Seita.7G083800	-2.02419	1.25675e-07	Ras-related protein Rab-2-B
Seita.5G123400	-0.646012	1.25734e-07	protein kinase pinoid 2-like
Seita.4G018800	-0.520024	1.27386e-07	pentatricopeptide repeat-containing protein at1g60770-like
Seita.9G143800	-1.82298	1.30827e-07	Transcription factor bHLH25
Seita.7G172500	-1.23881	1.31172e-07	Two-component response regulator ARR4
Seita.9G541600	-0.515236	1.33209e-07	BRCA1-associated RING domain protein 1
Seita.3G147800	-0.510105	1.35516e-07	3-deoxy-manno-octulosonate cytidylyltransferase
Seita.2G439700	-0.651338	1.42384e-07	CAP-Gly domain-containing linker protein 1
Seita.2G093600	-1.43395	1.48096e-07	---
Seita.5G238600	-0.930138	1.51022e-07	rae1-like protein
Seita.1G080700	-0.609383	1.58277e-07	o-fucosyltransferase family protein isoform 1
Seita.J000200	-0.645751	1.59615e-07	cinnamoyl- reductase 1-like
Seita.1G063700	-1.01676	1.60473e-07	Tubby-like protein 4
Seita.1G174600	-0.990479	1.64207e-07	Nudix hydrolase 12, mitochondrial
Seita.9G468900	-0.518694	1.64302e-07	Methylosome subunit pICln
Seita.3G114400	-0.521752	1.64278e-07	Ankyrin-1
Seita.3G264700	-0.764189	1.7077e-07	Protein BONZAI 3
Seita.4G023900	-0.71586	1.73174e-07	somatic embryogenesis receptor kinase 4-like
Seita.2G223600	-0.583453	1.74138e-07	Gamma-tubulin complex component 3 homolog
Seita.8G049400	-0.655715	1.74528e-07	Filament-like plant protein 1
Seita.8G187000	-0.979473	1.76147e-07	14-3-3-like protein
Seita.3G004600	-0.692614	1.76662e-07	probable receptor-like protein kinase at1g49730-like
Seita.8G110300	-0.54729	1.80787e-07	adenylate kinase b-like
Seita.3G033600	-0.814173	1.86054e-07	AP2-like ethylene-responsive transcription factor AIL5
Seita.3G340500	-0.622427	1.87447e-07	Condensin-2 complex subunit D3
Seita.9G383100	-1.82059	1.90813e-07	-
Seita.7G009200	-0.997332	1.95494e-07	Heat shock protein 82
Seita.6G050700	-0.506213	1.99433e-07	Acyl-CoA-binding protein
Seita.5G345900	-0.580859	2.07705e-07	membrane-associated salt-inducible protein
Seita.9G448200	-0.679377	2.0894e-07	-
Seita.6G186900	-0.709944	2.11455e-07	u3 small nucleolar ribonucleoprotein protein imp3-like
Seita.7G015000	-0.554571	2.12812e-07	Arginine/serine-rich-splicing factor RSP31
Seita.6G032900	-1.14971	2.15897e-07	Ankyrin repeat-containing protein At2g01680
Seita.2G184000	-0.55966	2.23026e-07	Probable protein arginine N-methyltransferase 1
Seita.J006800	-0.9157	2.26613e-07	nadh dehydrogenase subunit 4
Seita.9G542800	-1.22309	2.29238e-07	-
Seita.9G158600	-0.701358	2.36258e-07	U3 small nucleolar RNA-interacting protein 2
Seita.9G553900	-0.510867	2.39737e-07	flower-specific gamma-thionin precursor
Seita.5G097400	-0.922599	2.43791e-07	Putative AC transposase
Seita.7G231800	-0.601803	2.45351e-07	probable protein phosphatase 2c 44-like
Seita.1G194200	-0.618294	2.4707e-07	DDT domain-containing protein DDB_G0282237
Seita.9G511200	-0.973005	2.49056e-07	deoxycytidylate deaminase
Seita.4G031000	-0.598927	2.49749e-07	Probable protein arginine N-methyltransferase 4.2
Seita.6G255900	-0.538983	2.50316e-07	-
Seita.7G067300	-0.722727	2.53643e-07	-
Seita.3G177100	-0.73937	2.56208e-07	-
Seita.1G235900	-0.714041	2.56181e-07	39S ribosomal protein L41-A, mitochondrial
Seita.5G456600	-0.537542	2.59615e-07	protein aspartic protease in guard cell 2-like
Seita.7G050100	-0.563226	2.60187e-07	tRNA (adenine(58)-N(1))-methyltransferase catalytic subunit TRMT61A
Seita.3G165100	-0.504378	2.81556e-07	aldehyde dehydrogenase
Seita.3G073900	-0.531051	2.88096e-07	-
Seita.6G053600	-0.535343	2.90225e-07	Zinc finger CCCH domain-containing protein 56
Seita.3G359800	-0.563165	2.93099e-07	translation initiation factor eif-2b subunit alpha-like
Seita.9G500500	-0.540173	2.97253e-07	Eukaryotic translation initiation factor 3 subunit A
Seita.2G445200	-0.52525	2.99826e-07	nuclear pore complex protein nup98-nup96-like isoform x1
Seita.7G100300	-1.58985	3.00279e-07	-
Seita.6G127700	-0.840729	3.00616e-07	-
Seita.5G214000	-0.507523	3.0237e-07	Serine/threonine protein phosphatase 2A 55 kDa regulatory subunit B beta isoform
Seita.9G004800	-0.506069	3.03704e-07	acyl carrier protein chloroplastic-like
Seita.1G155500	-0.92305	3.05614e-07	-
Seita.7G089700	-0.807847	3.10816e-07	-
Seita.1G237000	-0.669696	3.1233e-07	Uncharacterized protein sll0103
Seita.9G481900	-1.28238	3.13144e-07	Branched-chain-amino-acid aminotransferase 3, chloroplastic
Seita.3G015900	-1.00931	3.1547e-07	probable leucine-rich repeat receptor-like protein kinase at1g35710-like
Seita.1G097200	-0.528446	3.25035e-07	uncharacterized protein isoform 1
Seita.5G029300	-0.510051	3.25756e-07	50S ribosomal protein L15
Seita.2G133600	-0.766728	3.26734e-07	DNA polymerase epsilon subunit 3
Seita.9G144100	-0.903332	3.48633e-07	adp-ribosylation factor
Seita.7G315600	-0.62029	3.48613e-07	50S ribosomal protein L24
Seita.9G309300	-0.64528	3.7327e-07	-
Seita.9G380500	-0.859293	3.79057e-07	Serine/arginine-rich splicing factor 2
Seita.2G077000	-0.527063	3.96878e-07	Protein RRP5 homolog
Seita.4G104200	-0.511722	3.97411e-07	Cyclin-D1-1
Seita.6G012500	-0.74762	4.05386e-07	Uncharacterized acetyltransferase At3g50280
Seita.9G496200	-0.597428	4.11415e-07	probable s-acyltransferase at1g69420-like
Seita.5G393100	-0.596439	4.21379e-07	VAMP-like protein YKT61
Seita.8G137600	-0.572947	4.2229e-07	N-alpha-acetyltransferase 30
Seita.5G259500	-0.531677	4.2366e-07	leucine-rich repeat protein kinase family protein
Seita.J011300	-0.994209	4.25219e-07	atpase subunit 1
Seita.9G227700	-0.501918	4.32767e-07	uncharacterized protein isoform 2
Seita.3G167900	-0.950553	4.38203e-07	-
Seita.2G386800	-0.594391	4.6074e-07	von Willebrand factor A domain-containing protein DDB_G0292028
Seita.9G108200	-1.28859	4.61233e-07	transcription factor bhlh49-like isoform x1
Seita.2G005000	-1.04628	4.73064e-07	tpa: duf566 domain containing family protein
Seita.9G072300	-0.817193	4.79641e-07	Pentatricopeptide repeat-containing protein At2g22070
Seita.5G294700	-0.596989	4.83645e-07	ras-related protein rab7-like
Seita.5G131200	-0.6395	5.04119e-07	Polynucleotide 5'-hydroxyl-kinase NOL9
Seita.4G020000	-0.960409	5.10504e-07	-
Seita.1G342800	-0.671693	5.18942e-07	---
Seita.7G313600	-0.813702	5.24013e-07	probable auxin efflux carrier component 1b-like
Seita.9G021200	-0.519587	5.25768e-07	-
Seita.9G138800	-1.10185	5.33748e-07	protein argonaute mel1-like
Seita.9G315000	-1.12953	5.35565e-07	-
Seita.6G161700	-0.557686	5.38155e-07	6-phosphofructokinase chloroplastic-like
Seita.9G195300	-0.801807	5.38298e-07	-
Seita.5G144300	-0.585705	5.38846e-07	DNA polymerase delta subunit 3
Seita.9G348800	-0.526008	5.49256e-07	U-box domain-containing protein 3
Seita.7G141700	-0.805412	5.85237e-07	DNA polymerase III subunit gamma/tau
Seita.9G547300	-0.883295	5.85672e-07	outer mitochondrial membrane protein porin
Seita.7G135400	-0.973285	6.15161e-07	Putative protein Brevis radix-like 5
Seita.3G005700	-0.552849	6.37855e-07	uncharacterized protein isoform 1
Seita.3G328000	-1.02921	6.43847e-07	Osmotin-like protein
Seita.3G230800	-0.694259	6.47943e-07	transmembrane protein 18-like
Seita.5G380900	-0.745041	6.54857e-07	pra1 family protein a1-like
Seita.4G246600	-0.81838	6.68542e-07	RING-H2 finger protein ATL43
Seita.2G149000	-1.25914	7.27521e-07	-
Seita.7G209800	-0.969782	7.30372e-07	SUMO-conjugating enzyme SCE1
Seita.9G579800	-0.714673	7.49684e-07	Probable methyltransferase TARBP1
Seita.5G315100	-0.594033	7.58288e-07	GATA transcription factor 12
Seita.8G072300	-1.27717	7.58565e-07	Cysteine proteinase inhibitor 8
Seita.9G505600	-0.512836	7.666e-07	---
Seita.7G262600	-0.962264	7.71494e-07	crossover junction endonuclease eme1-like
Seita.3G260400	-0.654089	7.77628e-07	mitochondria fission 1 protein
Seita.2G135200	-0.736338	7.80425e-07	lyr motif-containing protein at3g19508-like
Seita.4G127700	-0.692689	7.90299e-07	protein kinase g11a
Seita.5G378100	-0.862186	8.17316e-07	uncharacterized protein tcm_041801
Seita.8G099100	-0.577538	8.1897e-07	Alcohol dehydrogenase 1
Seita.5G055800	-0.744782	8.22234e-07	-
Seita.9G127100	-0.710163	8.43017e-07	pre-mrna-splicing factor 18-like
Seita.3G162500	-0.664475	8.52038e-07	uncharacterized protein loc101760100
Seita.4G236400	-0.500664	8.5242e-07	L-ascorbate oxidase
Seita.5G128200	-0.705226	8.64716e-07	dna mismatch repair protein msh7-like
Seita.2G040300	-0.68362	9.08066e-07	-
Seita.8G122400	-0.780355	9.32516e-07	glucuronoxylan 4-o-methyltransferase 1-like
Seita.3G149800	-0.553454	9.67403e-07	Exosome complex component RRP41
Seita.3G118800	-0.631518	9.69762e-07	leucine-rich repeat receptor-like serine threonine-protein kinase bam3-like
Seita.9G474800	-0.520984	9.80506e-07	xyloglucan endotransglycosylase family protein
Seita.2G124700	-0.655009	9.82422e-07	tetratricopeptide repeat protein 27 homolog
Seita.7G092200	-0.714406	1.01697e-06	-
Seita.7G007900	-0.505795	1.02649e-06	arginase
Seita.5G327400	-0.521499	1.05182e-06	Uncharacterized protein C9orf85
Seita.3G353300	-0.773178	1.05316e-06	-
Seita.2G311500	-0.770842	1.0708e-06	-
Seita.5G046100	-0.805744	1.07134e-06	-
Seita.2G284400	-0.683688	1.07257e-06	endoglucanase 23-like
Seita.8G125400	-0.885537	1.07656e-06	Zinc finger protein 511
Seita.9G320100	-0.548905	1.09633e-06	protein kinase g11a-like
Seita.4G090400	-0.839022	1.09682e-06	exordium like 2
Seita.4G283900	-0.504781	1.10475e-06	30S ribosomal protein S17
Seita.6G226500	-0.67	1.10848e-06	Transcription factor bHLH137
Seita.4G008200	-1.58989	1.13904e-06	B3 domain-containing protein Os06g0112300
Seita.3G098000	-0.621121	1.2655e-06	ap-2 complex subunit sigma-like
Seita.9G179400	-0.630644	1.31574e-06	-
Seita.2G366200	-0.629345	1.32474e-06	Glucan endo-1,3-beta-glucosidase 4
Seita.9G404700	-0.531789	1.33667e-06	probable nucleolar protein 5-2
Seita.3G004400	-0.64016	1.3564e-06	-
Seita.5G250500	-0.569554	1.36419e-06	Pathogenesis-related genes transcriptional activator PTI6
Seita.9G416300	-0.548831	1.36466e-06	phosphate starvation response 1 protein
Seita.5G263000	-0.568149	1.37672e-06	peroxidase 19-like
Seita.8G037200	-0.638241	1.38838e-06	-
Seita.9G349600	-0.512844	1.40452e-06	shaggy-related protein kinase theta-like
Seita.4G212300	-0.840194	1.41007e-06	Bifunctional dihydroflavonol 4-reductase/flavanone 4-reductase
Seita.3G091300	-0.626555	1.43959e-06	-
Seita.9G497600	-0.528645	1.46191e-06	60S ribosomal protein L51, mitochondrial
Seita.1G260300	-0.505729	1.46605e-06	F-box protein At5g51380
Seita.5G187800	-0.825656	1.46726e-06	3-ketoacyl- synthase 6-like
Seita.3G277000	-0.506201	1.48102e-06	anaphase-promoting complex subunit 1-like
Seita.1G339000	-0.509103	1.4861e-06	Myosin-J heavy chain
Seita.9G556200	-0.534392	1.54307e-06	uncharacterized protein loc101758661
Seita.9G435300	-0.534971	1.54664e-06	WD repeat-containing protein 43
Seita.3G313200	-0.796253	1.58327e-06	-
Seita.5G115300	-0.591277	1.62001e-06	DNA-directed RNA polymerases I and III subunit RPAC1
Seita.5G438000	-0.537823	1.63968e-06	inactive leucine-rich repeat receptor-like protein kinase coryne-like
Seita.6G074700	-0.520487	1.64021e-06	probable beta- -galactosyltransferase 20
Seita.3G298300	-0.875394	1.64257e-06	E3 ubiquitin-protein ligase RNF168
Seita.5G090000	-0.59448	1.64398e-06	Putative mediator of RNA polymerase II transcription subunit 22
Seita.1G265900	-1.67241	1.64946e-06	lyr family of fe s cluster biogenesis protein
Seita.1G066700	-0.623626	1.66751e-06	---
Seita.9G086800	-0.519187	1.73432e-06	udp-glycosyltransferase 83a1-like
Seita.9G119200	-0.623437	1.74488e-06	DNA-directed RNA polymerase I subunit RPA12
Seita.9G539000	-0.618911	1.75831e-06	tpr domain containing expressed
Seita.4G020600	-0.522216	1.76985e-06	-
Seita.5G327300	-0.555197	1.84335e-06	-
Seita.6G177400	-1.86492	1.84934e-06	Protein XRI1
Seita.3G175900	-0.553658	1.91164e-06	Periodic tryptophan protein 2 homolog
Seita.5G397600	-0.555195	1.92414e-06	magnesium transporter nipa3-like
Seita.4G108100	-0.659214	1.94266e-06	Transcription factor E2F7
Seita.2G223100	-0.738853	1.95073e-06	atp binding
Seita.8G152700	-0.742524	1.96217e-06	---
Seita.5G218200	-0.759742	2.03305e-06	Probable ubiquitin-conjugating enzyme E2 37
Seita.5G253400	-0.68884	2.04453e-06	Putative exosome complex component rrp40
Seita.9G515300	-0.850429	2.05584e-06	B3 domain-containing protein Os03g0184500
Seita.J007000	-1.56559	2.07327e-06	cytochrome c oxidase subunit 3
Seita.8G075200	-0.765065	2.0771e-06	Protein FAM136A
Seita.9G243200	-0.731962	2.09608e-06	uncharacterized protein loc101760277
Seita.5G051500	-0.631093	2.14492e-06	Translin-associated protein X
Seita.4G267000	-0.520474	2.15962e-06	U3 small nucleolar RNA-associated protein 18 homolog
Seita.1G107500	-0.517355	2.19936e-06	protein accumulation and replication of chloroplasts chloroplastic-like
Seita.7G126900	-0.509303	2.32921e-06	anthranilate synthase component ii
Seita.4G086200	-0.564253	2.33627e-06	mechanosensitive ion channel protein 10-like
Seita.5G038200	-1.05477	2.34443e-06	Cyclin-B1-3
Seita.5G017300	-0.7855	2.39655e-06	-
Seita.9G520700	-0.581858	2.438e-06	-
Seita.3G231500	-0.591467	2.43755e-06	amidophosphoribosyltransferase chloroplastic-like
Seita.5G273400	-0.674133	2.52565e-06	Transmembrane protein 93
Seita.6G027900	-0.59306	2.5628e-06	Histone-lysine N-methyltransferase ASHR2
Seita.5G111700	-0.54477	2.64651e-06	Mitochondrial import inner membrane translocase subunit TIM14
Seita.1G322100	-0.807245	2.67794e-06	alkylated dna repair protein alkb homolog 8-like
Seita.3G167100	-0.62678	2.80748e-06	-
Seita.6G075500	-0.816173	2.90852e-06	-
Seita.6G191000	-1.13332	2.98963e-06	transcription factor bhlh49-like
Seita.9G059000	-0.652214	3.1929e-06	Type I inositol-1,4,5-trisphosphate 5-phosphatase CVP2
Seita.3G078400	-1.05664	3.26602e-06	Probable ATP-dependent RNA helicase DDX11
Seita.9G157100	-1.07902	3.27232e-06	beta-expansin 4 precursor
Seita.3G215000	-0.918887	3.3346e-06	-
Seita.2G003100	-1.10603	3.35094e-06	Probable WRKY transcription factor 57
Seita.3G164200	-0.500305	3.38516e-06	Transmembrane protein 222
Seita.8G095900	-0.517777	3.44766e-06	Pyruvate kinase, cytosolic isozyme
Seita.7G118400	-0.575647	3.48518e-06	-
Seita.1G277300	-0.943836	3.56965e-06	E3 ubiquitin-protein ligase ATL4
Seita.9G365600	-0.502307	3.59876e-06	Spore wall protein 2
Seita.1G067900	-0.647368	3.63679e-06	Probable small nuclear ribonucleoprotein F
Seita.2G290600	-1.0808	3.69806e-06	Protein MCM10 homolog
Seita.3G146900	-0.54115	3.74738e-06	E3 SUMO-protein ligase MMS21
Seita.7G025700	-1.87785	3.7835e-06	-
Seita.9G449300	-0.508694	3.83784e-06	Nitric oxide synthase-interacting protein
Seita.4G220800	-0.519105	3.93773e-06	26s protease regulatory subunit s10b homolog b-like
Seita.6G024700	-0.735777	4.16833e-06	B3 domain-containing protein Os06g0194400
Seita.2G111200	-0.508399	4.18928e-06	-
Seita.5G288400	-0.582401	4.24569e-06	RNA polymerase II transcriptional coactivator KELP
Seita.7G147500	-0.99494	4.24847e-06	protein binding protein
Seita.7G126100	-0.588165	4.35344e-06	Dynein light chain, cytoplasmic
Seita.9G237400	-0.896928	4.48472e-06	-
Seita.4G213100	-0.507931	4.49216e-06	AT-rich interactive domain-containing protein 2
Seita.1G014600	-0.549988	4.49551e-06	Ribosome production factor 2 homolog
Seita.1G137200	-0.506945	4.55195e-06	-
Seita.1G255200	-1.05042	4.63543e-06	-
Seita.1G009900	-0.616459	4.70974e-06	arabinogalactan peptide 16-like
Seita.9G050400	-0.62767	4.72548e-06	60S ribosomal protein L6, mitochondrial
Seita.9G487300	-0.632983	4.74247e-06	NAC domain-containing protein 8
Seita.5G391500	-1.05522	4.74813e-06	-
Seita.9G132500	-0.916264	4.76252e-06	-
Seita.5G395000	-0.680232	4.82788e-06	Sister chromatid cohesion protein PDS5 homolog A
Seita.1G283400	-0.551726	5.10409e-06	ATPase family AAA domain-containing protein 3
Seita.2G146100	-0.608871	5.14297e-06	Structural maintenance of chromosomes protein 6
Seita.4G106800	-0.528749	5.21857e-06	u3 small nucleolar ribonucleoprotein protein imp3-like
Seita.7G280900	-0.504175	5.23964e-06	Proteasome assembly chaperone 4
Seita.9G265300	-1.55591	5.28713e-06	-
Seita.2G021000	-1.09282	5.34971e-06	chalcone synthase
Seita.9G543500	-0.733771	5.35925e-06	Uncharacterized methyltransferase C3H7.11
Seita.1G283100	-0.527965	5.42379e-06	-
Seita.3G328300	-0.632278	5.54063e-06	thaumatin-like protein precursor
Seita.9G087200	-0.769761	5.65532e-06	Serine-rich adhesin for platelets
Seita.5G086500	-1.49346	5.80913e-06	-
Seita.1G229200	-1.54452	5.81766e-06	-
Seita.7G310000	-0.583659	5.8213e-06	Mitochondrial import inner membrane translocase subunit Tim8
Seita.1G168700	-0.752091	6.10162e-06	-
Seita.9G300500	-1.04582	6.14955e-06	-
Seita.6G189300	-2.20329	6.16631e-06	probable nitronate monooxygenase-like
Seita.5G388500	-0.555579	6.24537e-06	General transcription factor 3C polypeptide 2
Seita.6G228600	-0.660521	6.39353e-06	probable protein s-acyltransferase 7
Seita.9G048700	-0.695439	6.52666e-06	Probable beta-1,3-galactosyltransferase 18
Seita.2G259700	-1.36368	6.61214e-06	senescence-associated gene 12
Seita.8G010900	-0.632565	6.83343e-06	-
Seita.8G195800	-0.504058	6.90995e-06	udp-rhamnose:rhamnosyltransferase 1-like
Seita.3G175700	-0.648096	6.91584e-06	heat shock protein 101
Seita.3G210200	-2.27405	6.96244e-06	uncharacterized protein loc101760376
Seita.7G151800	-0.575986	7.08565e-06	Transcription factor RF2a
Seita.4G283400	-0.648471	7.4647e-06	DDB1- and CUL4-associated factor 8
Seita.3G378900	-0.72248	7.61635e-06	E3 ubiquitin protein ligase DRIP2
Seita.2G406200	-0.856194	7.72661e-06	serine threonine-protein kinase haspin
Seita.4G262200	-1.13291	7.74019e-06	-
Seita.9G060700	-0.579445	7.76408e-06	Probable replication factor C subunit 3
Seita.7G146700	-0.746129	7.81434e-06	-
Seita.9G168100	-1.50333	7.98052e-06	Cyclin-D5-1
Seita.2G409900	-0.769988	8.10831e-06	swi snf-related matrix-associated actin-dependent regulator of chromatin subfamily a member 3-like 1-like
Seita.5G424800	-0.961981	8.18579e-06	Putative serine/threonine-protein kinase-like protein CCR3
Seita.9G084900	-1.27499	8.35042e-06	nucleotide binding protein
Seita.3G096000	-0.667117	8.40466e-06	-
Seita.2G067700	-0.617048	8.46363e-06	LisH domain-containing protein C1711.05
Seita.2G407800	-0.515875	8.48768e-06	heat stress transcription factor b-4b-like
Seita.3G086100	-0.664604	8.49998e-06	-
Seita.3G096600	-0.563677	8.56678e-06	-
Seita.1G246500	-0.509762	8.64835e-06	f-box lrr-repeat protein 4-like
Seita.3G377600	-0.921579	8.7682e-06	-
Seita.2G413900	-0.502146	8.99652e-06	DEAD-box ATP-dependent RNA helicase 57
Seita.3G273000	-0.892676	9.05822e-06	-
Seita.9G338200	-0.566607	9.17436e-06	nucleotide binding protein
Seita.3G093200	-0.830158	9.78979e-06	-
Seita.7G162800	-0.656517	9.97847e-06	uncharacterized protein loc101770482
Seita.7G320100	-1.19771	1.00082e-05	Putative DNA-binding protein ESCAROLA
Seita.4G012200	-0.540091	1.05737e-05	40s ribosomal protein s15a-5-like
Seita.9G358600	-1.45268	1.067e-05	-
Seita.2G314100	-0.939319	1.08203e-05	-
Seita.4G205200	-0.542225	1.08509e-05	Probable LRR receptor-like serine/threonine-protein kinase At4g37250
Seita.9G031600	-0.721735	1.09482e-05	Ribosomal RNA large subunit methyltransferase E
Seita.6G082600	-0.573177	1.12538e-05	adenylate kinase
Seita.9G290400	-1.08191	1.13527e-05	-
Seita.5G068800	-0.971989	1.1396e-05	Probable serine/threonine-protein kinase At1g01540
Seita.2G126500	-1.23432	1.14732e-05	Lecithin-cholesterol acyltransferase-like 1
Seita.8G158800	-0.516992	1.14835e-05	-
Seita.7G101700	-1.20812	1.16144e-05	Autoimmune regulator
Seita.8G132800	-1.01401	1.20161e-05	Disease resistance protein RPS2
Seita.7G314400	-0.561273	1.20856e-05	u3 small nucleolar ribonucleoprotein protein mpp10-like
Seita.2G381200	-1.68404	1.23585e-05	-
Seita.9G063200	-0.871877	1.25255e-05	Protein IQ-DOMAIN 1
Seita.5G333800	-0.575462	1.27656e-05	-
Seita.4G048100	-0.892139	1.30149e-05	BTB/POZ domain-containing protein At1g30440
Seita.5G468900	-0.718647	1.30341e-05	kinetochore protein spc25-like
Seita.3G095400	-0.775758	1.30576e-05	PHD finger-containing protein DDB_G0268158
Seita.4G038500	-0.70753	1.30809e-05	Phosphopantothenoylcysteine decarboxylase
Seita.3G148800	-0.832346	1.31744e-05	pollen-specific kinase partner protein
Seita.2G418600	-0.612531	1.32495e-05	GA-binding protein subunit beta-2
Seita.3G409400	-0.858899	1.33522e-05	Clathrin heavy chain 1
Seita.9G497300	-0.50629	1.33821e-05	Retinoblastoma-binding protein 5
Seita.2G332900	-0.705816	1.34507e-05	Condensin-2 complex subunit H2
Seita.6G001900	-0.566313	1.34711e-05	Flap endonuclease GEN-like 2
Seita.6G005900	-1.10979	1.38627e-05	-
Seita.2G244500	-0.795307	1.40484e-05	UPF0160 protein MYG1, mitochondrial
Seita.7G296800	-0.556023	1.41268e-05	Transcription factor E2F5
Seita.2G138700	-1.09864	1.43107e-05	Transcription factor RAX2
Seita.6G036400	-0.655502	1.45652e-05	DNA-directed RNA polymerases I, II, and III subunit RPABC4
Seita.9G104200	-0.86783	1.4654e-05	DNA primase small subunit
Seita.7G299700	-0.667557	1.47932e-05	Ribonuclease H2 subunit A
Seita.3G356700	-1.00742	1.4909e-05	ureide permease expressed
Seita.4G020500	-0.599942	1.49144e-05	peptidyl-prolyl cis-trans isomerase-like 3
Seita.5G438800	-0.652722	1.49467e-05	uncharacterized protein loc101762878
Seita.9G168200	-0.754717	1.52815e-05	Condensin-2 complex subunit G2
Seita.9G440100	-0.905789	1.53573e-05	domain containing expressed
Seita.1G380600	-0.821343	1.55014e-05	Structural maintenance of chromosomes protein 1
Seita.5G139800	-0.887144	1.57167e-05	Phosphopantothenoylcysteine decarboxylase
Seita.3G238700	-0.540673	1.61952e-05	Protein FEZ
Seita.2G143100	-0.604358	1.6606e-05	Protein DCL, chloroplastic
Seita.3G193400	-0.525909	1.68043e-05	Zinc finger protein 830
Seita.5G126900	-0.867609	1.68263e-05	-
Seita.2G011500	-0.685175	1.68931e-05	uncharacterized protein loc103709222 isoform x1
Seita.3G025700	-0.557871	1.71731e-05	-
Seita.8G224400	-1.20493	1.72124e-05	Cysteine-rich receptor-like protein kinase 29
Seita.8G195300	-0.708562	1.7222e-05	Putative disease resistance RPP13-like protein 3
Seita.2G292600	-0.67132	1.73986e-05	-
Seita.J031900	-0.644072	1.7537e-05	-
Seita.5G131300	-0.589916	1.78443e-05	17.5 kDa class II heat shock protein
Seita.3G355900	-0.609195	1.80075e-05	protein cornichon homolog 1-like
Seita.9G120500	-0.976203	1.80295e-05	homologous-pairing protein 2 homolog
Seita.3G246800	-0.794029	1.80849e-05	inosine-uridine preferring nucleoside hydrolase family protein isoform 1
Seita.7G244400	-0.953877	1.81322e-05	-
Seita.1G378000	-0.504567	1.90509e-05	Probable inactive receptor kinase At5g67200
Seita.1G081000	-0.626962	1.95446e-05	-
Seita.9G330800	-0.649114	1.95789e-05	-
Seita.4G087700	-0.862354	1.99921e-05	d-type cyclin
Seita.9G112200	-0.566912	2.00908e-05	Scarecrow-like protein 4
Seita.7G044300	-0.996876	2.06147e-05	DNA-directed RNA polymerase II subunit RPB9
Seita.J005000	-0.586949	2.09851e-05	-
Seita.9G470400	-0.643393	2.13171e-05	-
Seita.7G119700	-0.86494	2.22253e-05	Synaptonemal complex protein 1
Seita.7G077200	-1.09272	2.22651e-05	Glutaredoxin-C5
Seita.2G417200	-0.682811	2.24806e-05	-
Seita.1G001800	-1.06661	2.26754e-05	Uncharacterized protein At3g28850
Seita.9G171800	-0.587001	2.26997e-05	-
Seita.9G575900	-0.753989	2.27933e-05	protein pair1-like
Seita.3G000500	-0.656804	2.28101e-05	NAC domain-containing protein 78
Seita.9G295300	-0.623635	2.32396e-05	Guanine nucleotide-binding protein alpha-1 subunit
Seita.2G168500	-1.05389	2.35828e-05	Ankyrin-1
Seita.J000100	-0.674134	2.36322e-05	Dihydroflavonol-4-reductase
Seita.5G468300	-0.959493	2.40837e-05	-
Seita.5G295900	-0.958847	2.40902e-05	uncharacterized protein loc100277060 isoform x2
Seita.4G218700	-0.588862	2.42655e-05	65-kDa microtubule-associated protein 1
Seita.1G066900	-1.24624	2.42899e-05	-
Seita.9G030400	-0.547242	2.57073e-05	Ras-related protein Rab11C
Seita.2G192000	-0.985144	2.60205e-05	CST complex subunit CTC1
Seita.2G224900	-1.69651	2.65017e-05	clathrin assembly protein
Seita.4G078900	-0.656189	2.66292e-05	WW domain-binding protein 4
Seita.4G017900	-0.551489	2.6881e-05	39s ribosomal protein mitochondrial-like
Seita.1G051200	-0.546701	2.72471e-05	Zinc finger CCCH domain-containing protein 14
Seita.3G396900	-1.13825	2.72644e-05	-
Seita.1G214800	-0.748814	2.74768e-05	transducin wd40 repeat-like superfamily protein isoform 1
Seita.2G282800	-0.51404	2.76557e-05	basic salivary proline-rich protein 4-like
Seita.3G123500	-0.634377	2.76887e-05	inactive protein kinase selmodraft_444075-like
Seita.9G467800	-0.500588	2.77969e-05	Proline-rich receptor-like protein kinase PERK1
Seita.5G423500	-0.500042	2.81178e-05	sas10 utp3 c1d family protein
Seita.1G327200	-0.530172	2.82276e-05	Transcription factor bHLH94
Seita.2G416800	-0.989761	2.85518e-05	-
Seita.2G291700	-1.34493	2.86174e-05	-
Seita.1G344100	-0.662783	2.89325e-05	probable beta- -galactosyltransferase 17-like
Seita.9G463600	-0.779521	2.96379e-05	Uncharacterized protein DDB_G0275933
Seita.1G255500	-0.963906	3.04138e-05	Probable WRKY transcription factor 12
Seita.1G090500	-0.851952	3.06798e-05	Protein EFR3 homolog B
Seita.4G023800	-0.761832	3.07583e-05	mitochondrial inner membrane protease subunit 2-like
Seita.5G259000	-0.798311	3.09388e-05	protein hir1-like
Seita.4G119300	-0.683669	3.19547e-05	integral membrane protein
Seita.3G100500	-0.542018	3.25345e-05	---
Seita.5G459200	-0.515611	3.27735e-05	Ribosomal RNA-processing protein 12
Seita.6G211400	-1.2793	3.32447e-05	exostosin-like 3
Seita.3G326600	-0.560003	3.35309e-05	mitochondrial import inner membrane translocase subunit tim9
Seita.5G335900	-0.621926	3.38846e-05	single-stranded dna-binding mitochondrial
Seita.4G266500	-0.9741	3.40205e-05	-
Seita.9G108400	-0.62928	3.43719e-05	-
Seita.2G298000	-0.774316	3.46702e-05	DUF246 domain-containing protein At1g04910
Seita.2G037000	-0.995964	3.48353e-05	-
Seita.1G368300	-0.50486	3.49672e-05	Uncharacterized protein DDB_G0273453/DDB_G0273565
Seita.4G257700	-0.541011	3.52502e-05	Structural maintenance of chromosomes protein 5
Seita.5G330900	-0.730224	3.56318e-05	-
Seita.2G114800	-0.649758	3.6173e-05	DNA-directed RNA polymerases I and III subunit rpac1
Seita.2G093700	-1.16436	3.77033e-05	-
Seita.2G421500	-0.504304	3.77391e-05	Pre-rRNA-processing protein ESF2
Seita.4G271500	-0.691387	3.82598e-05	Putative ribosomal RNA methyltransferase 1
Seita.2G369100	-0.829515	3.97974e-05	-
Seita.5G128700	-0.597783	3.99478e-05	-
Seita.3G044800	-1.3758	4.08041e-05	DNA repair protein RAD51 homolog 2
Seita.6G072500	-0.509322	4.12669e-05	Polycomb group protein FIE2
Seita.1G156800	-0.736792	4.1549e-05	-
Seita.4G129300	-0.75505	4.23248e-05	uncharacterized membrane protein at1g06890-like
Seita.9G529300	-0.554969	4.26396e-05	DNA topoisomerase 3-alpha
Seita.9G556100	-0.584124	4.35014e-05	DNA polymerase delta small subunit
Seita.8G136400	-1.03944	4.40303e-05	obtusifoliol 14-alpha demethylase-like
Seita.3G340200	-1.42011	4.4365e-05	patatin group a-3-like
Seita.3G269200	-0.526612	4.44515e-05	storekeeper protein
Seita.5G130000	-1.08964	4.45695e-05	-
Seita.9G231900	-1.25308	4.55285e-05	xyloglucan galactosyltransferase katamari1 homolog
Seita.3G228700	-0.828137	4.69614e-05	-
Seita.4G018700	-0.604974	4.7794e-05	-
Seita.9G049500	-0.586211	4.82424e-05	transcription factor bhlh79-like
Seita.2G405100	-1.05542	4.97157e-05	-
Seita.4G008700	-0.566049	5.10415e-05	uncharacterized protein loc101783218
Seita.8G112100	-0.523398	5.10792e-05	Remorin
Seita.1G302700	-0.54145	5.19907e-05	RNA (guanine-9-)-methyltransferase domain-containing protein 2
Seita.8G195600	-0.877947	5.23793e-05	Remorin
Seita.2G389800	-0.594664	5.25856e-05	-
Seita.9G276300	-1.03926	5.26204e-05	probable s-acyltransferase at1g69420-like
Seita.2G242500	-0.502024	5.34349e-05	Interactor of constitutive active ROPs 2, chloroplastic
Seita.2G364000	-0.519569	5.36808e-05	probable leucine-rich repeat receptor-like protein kinase at1g68400-like
Seita.3G123200	-0.509835	5.39793e-05	-
Seita.1G373500	-0.659416	5.40804e-05	-
Seita.4G237800	-0.874813	5.42938e-05	-
Seita.3G135900	-0.821068	5.43046e-05	-
Seita.9G467200	-0.523557	5.47353e-05	Protein kinase PVPK-1
Seita.2G208100	-0.725326	5.48104e-05	Zinc finger RNA-binding protein
Seita.4G103800	-0.621989	5.56433e-05	protein altered xyloglucan 4-like
Seita.3G293500	-1.05344	5.57268e-05	-
Seita.2G181000	-1.32518	5.60673e-05	-
Seita.3G037000	-0.768174	5.65519e-05	-
Seita.3G182600	-0.912294	5.66301e-05	-
Seita.6G110600	-0.657991	5.66642e-05	-
Seita.9G166400	-0.94678	5.66821e-05	Putative B3 domain-containing protein Os03g0621600
Seita.6G199900	-1.42851	5.69109e-05	Pentatricopeptide repeat-containing protein At1g08070
Seita.1G056900	-0.725823	5.74467e-05	U11/U12 small nuclear ribonucleoprotein 25 kDa protein
Seita.1G184100	-0.740711	5.86189e-05	-
Seita.9G071400	-0.55803	5.91182e-05	succinate dehydrogenase
Seita.2G381100	-0.527524	5.9457e-05	Histone deacetylase 5
Seita.9G568700	-0.54614	6.03092e-05	Arginine/serine-rich-splicing factor RSP31
Seita.7G172600	-0.656102	6.04228e-05	reticulata-related 1 isoform 1
Seita.5G118000	-0.560349	6.07143e-05	Intracellular protein transport protein USO1
Seita.4G239600	-0.590788	6.13267e-05	abc transporter c family member 8-like
Seita.9G366000	-0.714487	6.18748e-05	-
Seita.7G084800	-0.589341	6.2137e-05	50s ribosomal protein chloroplastic-like
Seita.7G109600	-0.588342	6.30867e-05	GTP-binding protein YPTM1
Seita.9G442500	-0.52661	6.51105e-05	RNA pseudourine synthase 5
Seita.3G037100	-0.635329	6.53157e-05	ATP-dependent DNA helicase Q-like SIM
Seita.2G183000	-0.86585	6.71271e-05	-
Seita.9G298100	-1.38944	6.77041e-05	peptide transporter ptr2-like
Seita.1G107100	-0.69186	6.87053e-05	Histone-lysine N-methyltransferase ATXR6
Seita.1G254100	-0.58874	6.99014e-05	iron-phytosiderophore transporter protein yellow stripe 1
Seita.3G152000	-0.581748	7.05692e-05	---
Seita.2G223400	-0.660666	7.09265e-05	uncharacterized protein loc103708632
Seita.9G265800	-0.730753	7.21103e-05	Type I inositol-1,4,5-trisphosphate 5-phosphatase CVP2
Seita.9G451800	-0.52689	7.29045e-05	-
Seita.9G356700	-1.62116	7.38496e-05	B3 domain-containing protein Os06g0194400
Seita.9G527200	-0.565523	7.39226e-05	fatty acyl- reductase 2-like
Seita.6G124600	-0.652036	7.51639e-05	-
Seita.9G503100	-0.584684	7.55252e-05	-
Seita.4G021400	-0.696819	7.56322e-05	Cell cycle checkpoint protein RAD1
Seita.4G284800	-0.91932	7.6348e-05	Expansin-like A4
Seita.1G049600	-0.549846	7.68119e-05	Chaperone protein dnaJ 6
Seita.1G260500	-1.04962	7.79703e-05	uncharacterized protein loc100216633 isoform x1
Seita.3G322300	-0.609615	7.84422e-05	upf0481 protein at3g47200-like
Seita.7G105600	-0.738266	7.89173e-05	UDP-3-O-[3-hydroxymyristoyl] N-acetylglucosamine deacetylase
Seita.9G077100	-0.536507	7.92496e-05	-
Seita.5G397500	-0.500073	8.11039e-05	-
Seita.9G161900	-0.537765	8.14109e-05	Protein IQ-DOMAIN 31
Seita.7G238200	-0.511342	8.14116e-05	dag protein
Seita.5G298900	-0.933828	8.13887e-05	-
Seita.7G228300	-0.881725	8.19276e-05	Mitochondrial inner membrane protease subunit 1
Seita.4G283200	-0.609078	8.28512e-05	-
Seita.9G166300	-0.686746	8.49911e-05	pollen-specific protein like
Seita.5G071000	-0.57618	8.55172e-05	upf0184 protein
Seita.9G519000	-1.00636	8.56617e-05	Protein LURP-one-related 6
Seita.2G222900	-0.588708	8.58167e-05	Zinc finger protein 6
Seita.5G333700	-0.500744	8.58572e-05	mitochondrial glycoprotein family
Seita.3G299600	-0.904731	8.62293e-05	sulfite oxidase
Seita.2G330600	-0.653389	8.74265e-05	Exosome complex exonuclease rrp6
Seita.4G229200	-0.589337	8.80653e-05	dehydrogenase reductase sdr family member 12-like
Seita.9G505500	-0.990123	9.02394e-05	-
Seita.2G253400	-0.929646	9.05225e-05	golgin subfamily a member
Seita.2G136900	-0.502046	9.11394e-05	-
Seita.1G168400	-1.28183	9.1324e-05	-
Seita.1G324900	-0.523489	9.13849e-05	Glutamyl-tRNA(Gln) amidotransferase subunit A
Seita.9G023400	-1.26072	9.14418e-05	nucleic acid-binding proteins superfamily isoform 3
Seita.1G051100	-0.515326	9.24434e-05	Non-structural maintenance of chromosome element 4
Seita.8G191800	-1.67693	9.57375e-05	Putative disease resistance RPP13-like protein 3
Seita.3G103000	-0.617978	9.59472e-05	uncharacterized protein loc103708780
Seita.2G363600	-1.01013	9.65906e-05	cytochrome p450 89a2-like
Seita.6G123500	-1.54943	9.83283e-05	Late embryogenesis abundant protein D-34
Seita.2G110600	-0.766305	9.96533e-05	DnaJ homolog subfamily B member 14
Seita.1G109200	-0.747484	0.000100116	-
Seita.2G184100	-0.618927	0.000100463	histidine protein methyltransferase 1 homolog
Seita.7G092500	-0.594713	0.000100583	glycine-rich rna-binding protein mitochondrial-like
Seita.7G299900	-0.59582	0.000102319	replication protein a 32 kda subunit a-like
Seita.7G096700	-0.875153	0.000104666	flocculation protein flo11-like
Seita.4G257300	-0.749103	0.000105659	ribonucleases p mrp protein subunit pop1
Seita.2G036000	-0.709402	0.000106437	Ribosome maturation factor rimP
Seita.1G235700	-0.502474	0.000106447	polyribonucleotide nucleotidyltransferase mitochondrial-like
Seita.2G393400	-0.635286	0.000106593	ccd22_orysj ame: full=cyclin-d2-2 ame: full=g1 s-specific cyclin-d2-2 short= 2 2
Seita.5G146000	-0.538588	0.000108476	wd repeat-containing protein 18-like
Seita.5G230900	-0.518729	0.000109407	Disease resistance protein RPP13
Seita.2G415400	-1.24553	0.000112501	beta-glucosidase 26-like
Seita.2G052000	-0.960635	0.000113183	Heat stress transcription factor A-2b
Seita.3G359200	-0.887037	0.000114286	-
Seita.7G125200	-0.551476	0.000115225	Transcription factor MYB39
Seita.2G168100	-0.521414	0.000118785	THO complex subunit 3
Seita.1G172300	-0.547768	0.000119	DNA-directed RNA polymerase III subunit RPC4
Seita.2G308800	-0.932291	0.000120827	Coiled-coil domain-containing protein 111 homolog
Seita.9G308900	-1.26842	0.000125892	Protein ALWAYS EARLY 1
Seita.2G420200	-0.829265	0.000129276	-
Seita.4G031800	-0.517625	0.000129589	probable s-acyltransferase at3g56930-like
Seita.9G402000	-0.558635	0.000131282	-
Seita.5G141300	-0.530014	0.000133152	Homeobox-leucine zipper protein HOX29
Seita.4G213300	-0.757339	0.000134141	expansin alpha isoform 1
Seita.2G236000	-0.57099	0.000138418	Uncharacterized protein At4g01150, chloroplastic
Seita.7G057000	-0.525314	0.000139253	protein cmss1-like
Seita.3G322500	-0.611876	0.00013953	-
Seita.8G140400	-0.575159	0.00014005	Gag-Pol polyprotein
Seita.3G309900	-0.843183	0.00014009	-
Seita.8G093400	-0.545766	0.000145407	Protein SAV
Seita.7G210000	-0.61844	0.000148483	SUMO-conjugating enzyme SCE1
Seita.3G213500	-0.526314	0.000149238	DNA replication licensing factor MCM8
Seita.5G240700	-0.548212	0.000149711	hd domain-containing protein 2-like
Seita.1G055400	-0.620572	0.000150492	Probable RNA-binding protein EIF1AD
Seita.1G261300	-1.31287	0.000159357	-
Seita.4G271000	-0.565619	0.000159636	zinc finger ccch domain-containing protein 46-like
Seita.6G036000	-0.500567	0.000160122	Lactoylglutathione lyase
Seita.9G526900	-0.962583	0.000160186	major facilitator superfamily domain-containing protein 12-like
Seita.5G164500	-0.648909	0.000165587	Dephospho-CoA kinase
Seita.3G050600	-0.531626	0.000168527	RNA polymerase II-associated protein 3
Seita.5G408400	-1.22338	0.000169069	-
Seita.1G085800	-1.21318	0.000174007	Tyrosine-sulfated glycopeptide receptor 1
Seita.8G212200	-0.514415	0.000176847	Retrovirus-related Pol polyprotein from transposon TNT 1-94
Seita.3G328100	-0.827501	0.000178242	thaumatin-like protein precursor
Seita.8G069500	-1.38297	0.000178967	-
Seita.6G200700	-1.68556	0.000179618	Wall-associated receptor kinase 3
Seita.J011400	-1.18848	0.000180362	cytochrome c oxidase subunit 3
Seita.7G166600	-1.10942	0.000184575	L-allo-threonine aldolase
Seita.2G124300	-0.596163	0.000186039	-
Seita.3G371800	-0.872973	0.000188884	Myosin-2 heavy chain
Seita.2G277200	-0.716532	0.000189521	---
Seita.7G203800	-0.541097	0.000191144	probable methyltransferase pmt13-like
Seita.3G062600	-0.559834	0.00019504	DNA-binding protein HEXBP
Seita.7G175900	-1.86093	0.000196595	-
Seita.8G024900	-0.575677	0.000198768	50S ribosomal protein L24
Seita.9G037900	-0.572169	0.000199311	Probable GTP-binding protein EngB
Seita.5G114900	-0.776164	0.000199527	Breast cancer type 2 susceptibility protein homolog
Seita.1G334600	-0.628872	0.000206699	Separin
Seita.9G147000	-0.561128	0.000206908	arm repeat superfamily protein
Seita.6G029900	-0.74916	0.000212072	-
Seita.3G235200	-0.554773	0.000212591	-
Seita.1G087400	-0.566461	0.000216591	E3 ubiquitin-protein ligase Arkadia
Seita.3G122900	-0.623273	0.000216996	probable receptor-like protein kinase at5g15080-like
Seita.4G283700	-0.596945	0.000218569	serine threonine-protein kinase atr-like
Seita.2G097300	-0.537641	0.000223181	ferredoxin- chloroplastic-like
Seita.5G418400	-0.579608	0.000223976	protein nrt1 ptr family -like
Seita.9G058900	-0.552617	0.000225395	globulin-1 s allele-like
Seita.5G304400	-0.522436	0.000226441	-
Seita.2G195900	-0.670136	0.000227555	uncharacterized protein loc101782072
Seita.7G181100	-0.547527	0.000228646	aspartic proteinase nepenthesin-1-like
Seita.9G298000	-1.10933	0.000232237	peptide transporter ptr2-like
Seita.5G470400	-0.59053	0.000232513	GATA transcription factor 15
Seita.9G022200	-0.660855	0.000235718	---
Seita.5G245900	-1.15603	0.00023578	pentatricopeptide repeat-containing protein at5g52630-like
Seita.4G124400	-0.551012	0.000237623	Probable LRR receptor-like serine/threonine-protein kinase At1g67720
Seita.1G286900	-0.68373	0.000238692	disease resistance zinc finger chromosome condensation-like region protein
Seita.5G326500	-0.607594	0.000239463	Protein lin-54 homolog
Seita.7G302100	-0.939137	0.000240515	Pentatricopeptide repeat-containing protein At5g64320, mitochondrial
Seita.4G270700	-0.903786	0.000244924	-
Seita.3G200400	-0.582459	0.000245292	probable galacturonosyltransferase 7-like
Seita.3G381400	-0.968949	0.000247759	Protein IQ-DOMAIN 31
Seita.2G354900	-0.674243	0.00024973	-
Seita.5G307800	-0.810241	0.000250616	50s ribosomal protein chloroplastic-like
Seita.1G108700	-1.03186	0.000253839	-
Seita.5G069600	-1.19683	0.00025442	-
Seita.3G166600	-0.504945	0.000255609	metal ion binding protein
Seita.2G186000	-0.868116	0.000259661	-
Seita.9G526000	-0.734237	0.000263487	zinc finger hit domain-containing protein 1 homolog
Seita.9G405500	-0.710693	0.000264124	peptidyl-trna mitochondrial
Seita.5G047400	-0.673801	0.000269494	Zinc finger protein MAGPIE
Seita.7G314900	-1.2101	0.000272403	pentatricopeptide repeat-containing protein at1g52620-like
Seita.3G225600	-0.83117	0.000282113	-
Seita.2G000400	-1.25443	0.000284662	sugar carrier protein c
Seita.5G207000	-1.26565	0.000286565	heat stress transcription factor a-6a-like
Seita.5G466000	-0.505266	0.000290369	Pentatricopeptide repeat-containing protein At2g32230, mitochondrial
Seita.J009700	-0.582739	0.000295126	nadh dehydrogenase subunit 2
Seita.9G227100	-0.716296	0.000297891	probable leucine-rich repeat receptor-like protein kinase at1g35710-like
Seita.9G065300	-1.08405	0.000298621	ferredoxin--nadp root chloroplastic-like
Seita.9G438100	-0.855788	0.000299394	Glucan endo-1,3-beta-glucosidase 9
Seita.7G234300	-0.912633	0.000299381	zinc transporter zip1
Seita.3G183000	-1.17515	0.000300575	Aspartic proteinase nepenthesin-2
Seita.5G330300	-0.69251	0.000301037	-
Seita.3G208400	-0.951314	0.000313725	protein g1-like7
Seita.7G311800	-0.597852	0.000315528	-
Seita.1G105100	-0.610355	0.00031689	transcription factor bhlh144-like
Seita.5G443800	-0.978114	0.000317523	Nuclear transcription factor Y subunit B-5
Seita.5G388000	-0.63917	0.000320219	nucleobase-ascorbate transporter 12-like
Seita.4G127900	-1.12117	0.000324745	-
Seita.9G450400	-0.500134	0.000334862	-
Seita.9G043200	-0.963011	0.000335046	dirigent protein 4-like
Seita.2G063000	-0.587858	0.000341061	F-box/kelch-repeat protein At3g23880
Seita.5G329300	-0.553458	0.000341804	amino acid kinase family protein isoform 1
Seita.5G462300	-1.09075	0.000344997	box c d snorna
Seita.3G300300	-0.585617	0.000345878	Fidgetin-like protein 1
Seita.3G174100	-0.665801	0.000347365	-
Seita.9G164100	-0.544976	0.000348393	iron-sulfur protein nubpl-like
Seita.2G278300	-0.513899	0.000348988	-
Seita.2G224500	-0.765247	0.000350103	-
Seita.1G244100	-0.567029	0.000350035	pentatricopeptide repeat-containing protein mitochondrial-like
Seita.7G118700	-0.825857	0.000351419	-
Seita.7G154600	-0.696011	0.000352118	Cell division control protein 48 homolog B
Seita.9G288900	-0.622515	0.000356788	f-box domain containing expressed
Seita.3G125400	-0.769486	0.00035901	-
Seita.4G218000	-0.549956	0.000365655	swi snf complex subunit swi3d-like
Seita.8G160400	-0.529639	0.000365744	DnaJ homolog subfamily B member 5
Seita.1G355200	-0.840589	0.000372636	-
Seita.3G372800	-0.677517	0.000378379	B3 domain-containing protein LOC_Os12g40090
Seita.2G210600	-0.540078	0.000387256	5 -nucleotidase domain-containing protein ddb_g0275467-like
Seita.4G097000	-0.677425	0.000397884	Uncharacterized protein At3g28850
Seita.4G088700	-0.925271	0.000400842	DNA replication licensing factor MCM9
Seita.3G129800	-0.700227	0.000401632	-
Seita.9G167300	-1.1673	0.000405711	Dof zinc finger protein MNB1A
Seita.2G411700	-0.545023	0.00041698	Histone-lysine N-methyltransferase SUVR2
Seita.5G424100	-0.605944	0.000420276	Protein midA homolog
Seita.3G386900	-0.59267	0.000429037	Beta-1,4-mannosyl-glycoprotein 4-beta-N-acetylglucosaminyltransferase
Seita.7G172300	-0.56716	0.000431333	Peter Pan-like protein
Seita.9G504200	-0.816127	0.000432981	-
Seita.4G283100	-0.548129	0.000435523	-
Seita.9G075100	-0.903786	0.000441359	ap2-like ethylene-responsive transcription factor ant-like
Seita.2G134800	-0.519108	0.00046256	Sn1-specific diacylglycerol lipase beta
Seita.9G172100	-0.666865	0.000463615	-
Seita.9G139700	-0.697222	0.000463801	BEL1-like homeodomain protein 11
Seita.8G030500	-0.902493	0.000465973	Putative DNA-binding protein ESCAROLA
Seita.8G146000	-0.534675	0.000469147	galactomannan galactosyltransferase 1-like
Seita.5G237200	-0.610309	0.000480488	-
Seita.1G335100	-0.624188	0.000482715	lariat debranching enzyme-like
Seita.9G007700	-0.62443	0.000483787	neurofilament heavy polypeptide-like isoform x1
Seita.4G049100	-1.17142	0.000496463	-
Seita.9G076100	-0.733442	0.000496617	-
Seita.2G176100	-0.586949	0.000499105	UDP-glucose 4-epimerase GEPI48
Seita.4G169500	-0.966243	0.000517457	Basic 7S globulin
Seita.4G252700	-0.623722	0.000521521	dna repair protein rev1-like
Seita.1G317000	-0.607497	0.000529796	DCN1-like protein 2
Seita.J032000	-0.592926	0.000532287	nudix hydrolase chloroplastic-like
Seita.9G521600	-0.514079	0.000536959	exostosin family protein isoform 1
Seita.2G431800	-0.950022	0.000541987	Filamin-A-interacting protein 1
Seita.8G211700	-1.10555	0.000547164	laccase-15-like
Seita.2G353100	-0.89951	0.000553941	-
Seita.9G334400	-0.554815	0.000561971	u-box domain-containing protein 33-like
Seita.6G025600	-0.55173	0.000562176	Omega-hydroxypalmitate O-feruloyl transferase
Seita.1G165400	-1.1993	0.000573058	-
Seita.4G285100	-0.662215	0.000574	-
Seita.9G405300	-1.31739	0.000585093	(+)-delta-cadinene synthase isozyme C2
Seita.9G106000	-0.512656	0.00058694	-
Seita.5G204100	-1.25752	0.000587097	-
Seita.3G286200	-1.1135	0.00058869	-
Seita.3G359900	-1.27905	0.000591098	dna repair protein rad51 homolog b-like
Seita.6G230400	-0.596781	0.000592287	Probable methyltransferase Y17G7B.18
Seita.7G233700	-0.639708	0.000593386	Glucan endo-1,3-beta-glucosidase 4
Seita.9G208900	-0.577174	0.000597863	40s ribosomal protein s27a
Seita.2G187100	-0.56618	0.000602796	uncharacterized protein yqeh-like
Seita.3G335600	-0.5029	0.000605579	-
Seita.2G300600	-0.561333	0.000613094	fanconi anemia group j protein homolog
Seita.9G482500	-0.765528	0.000613719	ap2-like ethylene-responsive transcription factor ant
Seita.2G435000	-0.641856	0.000617427	Werner syndrome ATP-dependent helicase homolog
Seita.4G278500	-0.502856	0.000648154	-
Seita.4G142500	-1.37179	0.000648922	-
Seita.5G259300	-1.14248	0.000658456	DNA repair protein RAD51 homolog 3
Seita.5G393700	-0.508585	0.000677983	-
Seita.7G130000	-0.542445	0.000690595	Protection of telomeres protein 1
Seita.7G064200	-1.30252	0.000699077	mate efflux family protein 5-like
Seita.3G278700	-0.503574	0.000702009	-
Seita.3G189900	-0.71006	0.000717567	---
Seita.6G134700	-1.57529	0.000728669	thionin osthi1
Seita.3G038700	-1.31545	0.000732076	Glutathione S-transferase 4
Seita.7G138800	-0.572051	0.000749334	SWI/SNF complex subunit SWI3A
Seita.2G352600	-0.772528	0.000751712	f-box domain containing protein
Seita.2G271700	-0.706467	0.000755964	calcium-dependent protein kinase 13-like
Seita.2G209500	-0.845034	0.000756697	probable folate-biopterin transporter 6-like
Seita.8G021700	-0.709188	0.000759127	probable auxin efflux carrier component 1b-like
Seita.3G182100	-0.824476	0.000766835	-
Seita.5G053900	-0.636743	0.000768962	disease resistance protein rpm1
Seita.2G180900	-0.906911	0.000771168	-
Seita.7G272100	-0.974725	0.000784566	serine arginine-rich splicing factor rs2z33-like
Seita.5G135000	-0.583205	0.000785031	-
Seita.6G069900	-1.06367	0.0007884	Coatomer subunit beta'
Seita.3G275200	-0.587181	0.000791291	Probable exonuclease mut-7 homolog
Seita.4G033600	-0.727451	0.000791634	-
Seita.1G049500	-0.558176	0.000795035	zinc transporter ztp29-like
Seita.2G148000	-0.588654	0.000797608	Protein argonaute 16
Seita.3G094700	-0.506564	0.000815513	Protein FAR1-RELATED SEQUENCE 5
Seita.5G023100	-1.16449	0.000836051	Pto-interacting protein 1
Seita.4G251400	-1.21301	0.000841459	-
Seita.4G084900	-0.657815	0.000843809	-
Seita.7G138400	-1.09863	0.000846272	cycloartenol synthase
Seita.6G231200	-0.978961	0.000852581	uncharacterized protein loc103646324
Seita.7G037000	-0.517453	0.00086091	pumilio homolog 2-like
Seita.5G332200	-0.530485	0.000869636	lipoic acid synthetase
Seita.3G375600	-0.73576	0.00088228	Tetraacyldisaccharide 4'-kinase
Seita.4G123900	-1.02496	0.000886529	-
Seita.6G220900	-0.527945	0.000899094	Putative disease resistance protein At1g59780
Seita.9G070100	-1.17626	0.000907396	-
Seita.4G032300	-0.591687	0.000911595	DNA repair protein XRCC1
Seita.3G085400	-1.14242	0.000913075	Exonuclease 1
Seita.3G028100	-0.666366	0.00091528	auxin response factor 11 isoform x1
Seita.J011500	-1.26807	0.000916028	nadh dehydrogenase subunit 2
Seita.5G010200	-1.06674	0.000927097	Cytochrome P450 71A1
Seita.9G340100	-1.01429	0.00094658	Pentatricopeptide repeat-containing protein At3g02330
Seita.5G055000	-1.08807	0.000947128	-
Seita.7G143300	-0.55374	0.00095303	Anaphase-promoting complex subunit 2
Seita.4G085400	-0.919811	0.000955639	-
Seita.5G391600	-0.551767	0.000959787	plant-specific domain tigr01568 family protein
Seita.2G327300	-0.682097	0.000970846	---
Seita.J006500	-1.13149	0.000975562	-
Seita.2G278100	-1.08664	0.000977464	uncharacterized protein tcm_012897
Seita.1G275500	-0.814521	0.000994999	phosphatase 2c family protein
Seita.5G428100	-0.682048	0.000996113	leucine-rich repeat receptor protein kinase exs-like
Seita.4G107400	-0.514979	0.000996381	uncharacterized protein loc101759871
Seita.6G007500	-1.06733	0.000997442	5' exonuclease Apollo
Seita.5G087300	-0.653165	0.00100924	endonuclease 2-like
Seita.5G382400	-0.570133	0.00100948	phosphatidylinositol:ceramide inositolphosphotransferase-like
Seita.1G039900	-0.617073	0.00101444	-
Seita.2G296100	-1.00569	0.00101782	-
Seita.1G192900	-0.571646	0.00102132	GPN-loop GTPase 2
Seita.3G405100	-0.608644	0.00103123	Epoxide hydrolase 2
Seita.6G059600	-0.831944	0.00103158	pentatricopeptide repeat-containing protein mitochondrial-like
Seita.1G043700	-0.897718	0.00104105	-
Seita.6G171500	-0.513534	0.00105509	-
Seita.4G049000	-1.17647	0.00105978	Protein FAR1-RELATED SEQUENCE 5
Seita.9G073800	-0.742415	0.00106065	Probable elongator complex protein 4
Seita.6G207100	-0.645551	0.00106922	-
Seita.1G271800	-0.623919	0.00107555	-
Seita.2G343500	-1.37063	0.00107967	formin-like protein 11
[truncated: 285 more rows]
